# Supplementary material for: Transcriptomic Analysis of Quinoa Reveals a Group of Germin-Like Proteins Induced by Trichoderma
Source: Front Fungal Biol. 2021 Dec 1;2:768648. doi: 10.3389/ffunb.2021.768648 (PMC10512214; doi:10.3389/ffunb.2021.768648)
Supplement: Supplementary file 2 [file Table_9.xlsx]

## Sheet: Table S9. FiFB
Table S9. Expression levels of differentially expressed quinoa genes upon treatment with Trichoderma.
Log2 fold changes, log2 CPM values, P-values and False Discovery Rates for the genes that were differentially expressed in any of the quinoa-Trichoderma interactions
Quinoa gene	Kurmi - BOL-12 Interaction						Quinoa gene	Kurmi - T22 Interaction						Quinoa gene	Real - BOL-12 Interaction						Quinoa gene	Real - T22 Interaction
	logFC	logCPM	PValue	FDR				logFC	logCPM	PValue	FDR				logFC	logCPM	PValue	FDR				logFC	logCPM	PValue	FDR
AUR62038591	3.47421	5.60535	6.26506e-25	1.58337e-20	Probable sesquiterpene synthase (Santalum murrayanum)		AUR62039834	2.67738	5.95775	2.8965e-40	4.4596e-36	F-box protein At4g18380 (Arabidopsis thaliana)		AUR62029025	3.64698	3.62721	8.33e-20	2.51e-15	HARBI1: Putative nuclease HARBI1		AUR62024684	4.35464	4.3386	3.88932e-53	1.74148e-48	Protein of unknown function
AUR62026452	3.73677	5.83363	4.26066e-19	5.38398e-15	Chalcone synthase (Dianthus monspessulanus)		AUR62039001	3.04413	4.01574	3.5144e-40	4.4596e-36	Probable leucine-rich repeat receptor-like protein kinase At1g35710 (		AUR62029065	2.7396	3.56902	3.17e-18	4.77e-14	ACA13: Putative calcium-transporting ATPase 13%2C plasma membrane-type		AUR62041401	6.74636	3.34862	7.91624e-49	1.77229e-44	ERF017: Ethylene-responsive transcription factor ERF017
AUR62038793	4.40078	4.30671	2.88212e-18	2.42799e-14	Cytochrome P450 81E8 (Medicago truncatula)		AUR62023101	2.29174	4.77378	5.40945e-35	4.57621e-31	Protein BPS1, chloroplastic (Arabidopsis thaliana)		AUR62023955	3.2069	2.48688	1.37e-13	1.21e-09	LHT1: Lysine histidine transporter 1		AUR62023955	5.06075	4.23655	1.60864e-43	2.40095e-39	LHT1: Lysine histidine transporter 1
AUR62026077	2.56467	3.00539	6.08965e-16	3.35975e-12			AUR62039466	1.95546	5.53923	1.53198e-30	9.72005e-27			AUR62006298	1.84382	5.18429	1.61e-13	1.21e-09	WRKY33		AUR62016128	5.68373	3.47386	1.52069e-42	1.70225e-38
AUR62002636	2.57384	2.66158	6.64691e-16	3.35975e-12			AUR62009423	2.50787	4.5913	2.06408e-29	1.04769e-25			AUR62018945	3.57578	2.64969	2.48e-13	1.27e-09			AUR62006761	3.47947	4.83002	7.66432e-41	6.86355e-37
AUR62039001	2.29846	3.32057	8.26743e-16	3.48238e-12	Probable leucine-rich repeat receptor-like protein kinase At1g35710 (		AUR62029025	3.90218	4.25864	2.84184e-29	1.20205e-25			AUR62039001	2.51401	3.55675	2.64e-13	1.27e-09			AUR62017310	3.40351	4.47508	1.40212e-40	1.04636e-36
AUR62025224	3.52647	3.84104	1.66464e-14	6.01005e-11	CqGermin-2		AUR62039734	2.45106	4.68972	4.41548e-28	1.60087e-24			AUR62026343	2.02325	4.61832	2.96e-13	1.27e-09			AUR62024861	3.64649	3.97643	1.94088e-39	1.2415e-35
AUR62013677	4.08035	5.01332	4.98931e-14	1.57618e-10			AUR62011434	3.0407	2.88695	4.21569e-26	1.33738e-22			AUR62024684	2.52804	2.68454	7.11e-13	2.68e-09	Protein of unknown function		AUR62030829	6.73855	3.11222	3.18016e-38	1.77994e-34
AUR62025242	3.75681	4.64835	1.39683e-13	3.92246e-10	CqGermin-10		AUR62003765	3.3371	5.10609	1.57435e-25	4.43951e-22			AUR62026996	2.46699	4.55413	9.56e-13	2.96e-09			AUR62033922	5.04441	4.29583	3.17229e-36	1.57825e-32
AUR62025241	5.1448	3.02129	1.79743e-13	4.54264e-10	CqGermin-7		AUR62012077	2.55458	3.92789	2.66491e-25	6.76328e-22			AUR62006761	2.0366	3.5894	9.84e-13	2.96e-09			AUR62029065	4.58754	5.26571	5.54578e-36	2.48318e-32	ACA13: Putative calcium-transporting ATPase 13%2C plasma membrane-type
AUR62005985	4.15806	3.44684	1.26787e-12	2.91298e-09			AUR62016898	1.74739	5.27377	5.80698e-25	1.33978e-21			AUR62018946	2.2113	4.70506	1.62e-12	4.43e-09			AUR62009423	2.83031	5.24834	3.37285e-35	1.37293e-31
AUR62025514	5.11006	2.83886	4.45783e-12	9.38856e-09			AUR62001534	3.09507	5.71169	2.08228e-24	4.25193e-21			AUR62042998	2.31416	3.76264	3.31e-12	8.3e-09			AUR62023101	2.73909	5.55814	6.96756e-35	2.59983e-31
AUR62030612	2.31704	4.62401	9.84948e-12	1.91481e-08			AUR62012284	-1.6779	7.34969	2.17799e-24	4.25193e-21			AUR62017364	3.00879	1.33127	6.77e-12	1.56e-08			AUR62035259	3.8662	3.38305	9.34856e-34	3.21993e-30
AUR62025236	3.12102	4.67249	2.13506e-11	3.85423e-08			AUR62024859	2.69662	4.34643	2.87771e-24	5.21667e-21	CqXE6A		AUR62032362	3.26791	4.7589	7.48e-12	1.56e-08			AUR62030730	4.49031	2.6904	1.89747e-33	6.06866e-30
AUR62028948	2.98526	4.27885	3.18345e-11	5.36369e-08	CqGermin-12		AUR62022892	3.70414	3.75543	4.02574e-24	6.81128e-21			AUR62026102	-3.18168	2.36037	7.8e-12	1.56e-08			AUR62029025	5.4551	5.35453	3.78625e-33	1.13022e-29	HARBI1: Putative nuclease HARBI1
AUR62025235	4.44712	3.09489	4.22805e-11	6.67847e-08			AUR62041155	2.78895	3.33186	1.2599e-22	1.99843e-19			AUR62027792	3.34794	3.83137	1.05e-11	1.93e-08			AUR62038269	3.87439	3.15648	5.99642e-33	1.6781e-29
AUR62005356	2.64766	2.15802	9.14183e-11	1.35907e-07			AUR62004466	2.15751	5.37129	1.51921e-20	2.268e-17			AUR62020159	1.9669	4.54978	1.09e-11	1.93e-08			AUR62021172	8.01982	2.4278	7.33337e-33	1.93152e-29
AUR62027907	1.27401	4.48952	2.99193e-10	4.20084e-07			AUR62013546	-2.34957	8.16255	4.93521e-20	6.95837e-17			AUR62030836	2.15013	4.32233	1.57e-11	2.63e-08			AUR62026996	3.29673	5.2781	1.56269e-32	3.8158e-29
AUR62025225	3.29888	4.51504	3.37982e-10	4.49569e-07			AUR62009174	-1.65767	4.87808	1.21465e-19	1.62246e-16			AUR62020248	1.97789	4.7829	5.07e-11	8.04e-08			AUR62024666	4.87334	2.79717	1.61918e-32	3.8158e-29
AUR62025237	3.45035	3.90315	4.83801e-10	6.11355e-07	CqGermin-6		AUR62031424	1.6584	7.00068	1.28725e-19	1.63345e-16	CqHSP90A		AUR62037440	1.97213	4.80495	8.1e-11	1.21e-07			AUR62039734	2.87606	5.20448	2.72746e-32	6.10625e-29
AUR62037439	3.6391	5.49092	6.13657e-10	7.38521e-07			AUR62011255	1.96683	3.55093	2.08665e-19	2.52177e-16			AUR62000873	2.21445	4.02606	8.44e-11	1.21e-07			AUR62024859	4.14322	5.90741	3.45951e-32	7.37633e-29
AUR62011434	1.99794	1.95222	7.08044e-10	8.13381e-07			AUR62001620	2.3205	4.59433	1.15927e-18	1.33732e-15			AUR62027793	2.62054	2.82224	2.08e-10	2.84e-07			AUR62030836	3.03347	5.07085	5.35502e-32	1.08989e-28
AUR62025218	3.36628	3.70464	2.39609e-09	2.52477e-06			AUR62032362	2.20942	4.74717	1.30144e-18	1.43605e-15			AUR62016128	3.25813	1.21367	5.26e-10	6.61e-07			AUR62039001	3.09842	4.06462	3.42882e-31	6.67517e-28
AUR62041911	3.83128	3.4769	2.40654e-09	2.52477e-06			AUR62034428	1.89598	3.78118	2.91371e-18	3.08113e-15			AUR62031066	1.58679	4.63042	5.27e-10	6.61e-07			AUR62023534	6.87145	4.17142	5.61673e-31	1.0479e-27
AUR62012077	1.74621	3.21885	2.4975e-09	2.52477e-06			AUR62017591	1.78981	4.7772	4.7203e-18	4.79186e-15			AUR62018907	3.45239	3.04083	5.73e-10	6.91e-07			AUR62032362	4.41921	5.82887	6.96494e-31	1.24745e-27
AUR62028217	2.64409	5.67373	3.16804e-09	3.07945e-06			AUR62014711	2.86002	3.47639	1.1407e-17	1.11345e-14			AUR62031316	2.91832	2.56689	5.99e-10	6.94e-07			AUR62014646	6.45363	3.46108	9.76624e-30	1.6819e-26
AUR62004178	3.36894	5.80532	3.97105e-09	3.71705e-06	Chalcone synthase (Dianthus monspessulanus)		AUR62013534	2.4969	4.65999	1.64495e-17	1.5462e-14			AUR62029778	2.97961	1.38384	7.53e-10	8.34e-07			AUR62011841	3.93489	2.78587	1.29695e-29	2.15082e-26
AUR62021382	2.23295	3.29766	4.76267e-09	4.29882e-06			AUR62031394	-1.4487	6.87242	3.1172e-17	2.82541e-14			AUR62008926	2.20261	3.69971	7.75e-10	8.34e-07			AUR62001936	9.31759	1.83424	2.53789e-29	4.05845e-26
AUR62024339	2.44866	3.18374	6.23399e-09	5.43281e-06			AUR62000176	1.89193	5.9713	7.57417e-17	6.62844e-14			AUR62027040	-2.583	3.21454	8.47e-10	8.79e-07	CqPR1C		AUR62017364	4.91318	3.08773	8.53249e-29	1.31742e-25
AUR62021688	1.49282	3.45426	8.18008e-09	6.89117e-06			AUR62029282	2.05677	3.81795	1.2888e-16	1.09028e-13			AUR62031750	2.21808	2.7958	9.81e-10	9.53e-07			AUR62020159	3.47812	5.84499	1.95815e-28	2.92261e-25
AUR62043544	3.3215	2.28001	1.12314e-08	9.15647e-06			AUR62029065	2.80489	4.20547	2.11576e-16	1.73212e-13			AUR62037531	2.51385	2.90589	9.94e-10	9.53e-07			AUR62018678	4.2377	2.37413	6.14897e-28	8.8815e-25
AUR62004957	2.59726	4.07168	1.41335e-08	1.10552e-05	CqPR4A		AUR62025225	2.91845	4.24585	3.15698e-16	2.50379e-13			AUR62027831	1.96663	2.72867	1.01e-09	9.53e-07			AUR62031750	3.83431	4.22469	9.68888e-28	1.35572e-24
AUR62019002	1.87532	2.64969	1.44352e-08	1.10552e-05			AUR62010823	-2.12482	4.2912	3.98033e-16	3.06111e-13			AUR62001620	1.84417	4.57558	1.05e-09	9.6e-07			AUR62019820	4.30543	5.12171	2.24226e-27	3.0424e-24
AUR62028952	3.50646	2.15203	1.66893e-08	1.24056e-05	CqGermin-9		AUR62012702	-2.24244	3.54749	4.12357e-16	3.078e-13			AUR62003765	2.84902	4.93854	1.11e-09	9.81e-07			AUR62010821	5.04443	2.87415	7.63977e-27	1.00611e-23
AUR62031316	2.15716	1.7657	1.73557e-08	1.24521e-05			AUR62015664	-2.01333	3.5421	5.24492e-16	3.80317e-13			AUR62024859	2.54237	4.46316	1.26e-09	1.08e-06			AUR62025629	3.38649	5.2558	2.03247e-26	2.60017e-23
AUR62031424	1.05307	6.53364	1.77373e-08	1.24521e-05	CqHSP90A		AUR62006803	-1.43025	10.4152	5.55542e-16	3.91642e-13			AUR62018803	1.63236	4.30658	2.11e-09	1.77e-06			AUR62008479	5.50179	1.90998	2.65374e-26	3.30067e-23
AUR62028949	2.96499	4.68785	2.89744e-08	1.97911e-05			AUR62024684	2.49254	3.67289	6.10451e-16	4.1872e-13			AUR62017052	1.93533	4.33173	3.07e-09	2.5e-06			AUR62001620	3.2549	5.76382	4.72383e-26	5.7166e-23
AUR62026572	3.3793	1.77503	4.40802e-08	2.93168e-05			AUR62001765	1.31036	5.43882	6.86644e-16	4.53874e-13			AUR62036357	2.05425	2.28249	7.69e-09	6.09e-06			AUR62041155	2.27197	4.41001	1.16607e-25	1.37399e-22
AUR62003827	1.81725	3.25971	5.15108e-08	3.29433e-05			AUR62026193	-1.65259	8.87622	6.9747e-16	4.53874e-13			AUR62029901	2.72697	1.02204	1.2e-08	9.25e-06			AUR62027831	3.53878	4.08111	2.12267e-25	2.43704e-22
AUR62002801	2.83745	1.2463	5.214e-08	3.29433e-05			AUR62029032	1.80148	4.13794	7.15659e-16	4.54068e-13			AUR62004466	1.66633	4.92044	1.32e-08	9.91e-06			AUR62015573	3.28106	2.91189	2.49533e-25	2.79327e-22
AUR62033906	2.45251	4.9295	6.68936e-08	4.12342e-05			AUR62023862	-1.07024	8.24031	8.33348e-16	5.15842e-13			AUR62027794	1.71297	4.93033	1.4e-08	1.03e-05			AUR62012553	5.60605	3.59629	6.02081e-25	6.57531e-22
AUR62039747	2.02389	3.26097	2.10163e-07	0.000126463			AUR62024862	2.12814	3.70586	1.07756e-15	6.51128e-13			AUR62006585	1.56259	4.17324	1.62e-08	1.16e-05			AUR62004466	2.55592	5.62876	1.44395e-24	1.53939e-21
AUR62012781	-2.07471	2.37149	2.66281e-07	0.000156505			AUR62007264	2.47927	3.66827	2.61749e-15	1.54487e-12			AUR62033922	2.84266	2.24692	1.97e-08	1.38e-05			AUR62030904	2.42958	4.27928	3.21047e-24	3.34307e-21
AUR62025232	2.39027	0.898266	3.39253e-07	0.000194862	CqGermin-3		AUR62028952	2.99714	1.85708	5.0998e-15	2.93184e-12	CqGermin-9		AUR62021003	2.09373	3.18496	2.16e-08	1.48e-05			AUR62003889	3.04095	3.06896	3.88645e-24	3.95499e-21
AUR62024488	2.10067	2.5305	3.66255e-07	0.000205697			AUR62005356	3.01774	2.58596	5.19851e-15	2.93184e-12			AUR62012855	1.31727	4.59414	2.37e-08	1.59e-05			AUR62020248	3.43356	6.02818	4.41138e-24	4.38942e-21
AUR62011598	1.01157	6.49771	4.46035e-07	0.000245057			AUR62000259	1.76824	5.61688	6.43174e-15	3.5485e-12			AUR62007090	2.30629	2.40285	2.42e-08	1.59e-05			AUR62012855	2.39167	5.41983	4.5612e-24	4.43983e-21
AUR62028130	2.42191	1.27605	6.11994e-07	0.000329084			AUR62026400	-1.71708	3.82336	7.79138e-15	4.18786e-12			AUR62011841	2.37756	1.4185	2.59e-08	1.66e-05			AUR62039834	2.6039	6.20836	1.18949e-23	1.1332e-20
AUR62020547	1.29497	5.83093	6.31503e-07	0.0003325			AUR62025224	2.51151	3.0434	7.92062e-15	4.18786e-12	CqGermin-2		AUR62012484	1.6962	3.07559	2.82e-08	1.74e-05			AUR62018907	4.10065	3.66866	2.5231e-23	2.31176e-20
AUR62034494	2.34181	2.29337	6.74705e-07	0.000347996			AUR62005915	-1.1219	5.54002	8.89164e-15	4.60533e-12			AUR62038206	1.49869	4.47489	2.83e-08	1.74e-05			AUR62016627	3.31563	3.55029	2.52984e-23	2.31176e-20
AUR62026483	1.74754	4.29331	6.9064e-07	0.000349091			AUR62004430	1.3432	5.24414	1.22676e-14	6.22677e-12			AUR62027742	1.74611	5.21675	3.5e-08	2.11e-05			AUR62000404	2.36624	4.04728	3.24274e-23	2.90394e-20
AUR62039967	3.49567	2.23834	7.42188e-07	0.000367791			AUR62006298	2.04589	5.27208	1.39239e-14	6.92892e-12	CqWRKY33A		AUR62019820	2.32539	3.34208	3.62e-08	2.14e-05			AUR62029264	3.47529	4.59683	3.74169e-23	3.28506e-20
AUR62011666	1.93049	4.50035	9.35276e-07	0.000446633			AUR62011544	2.5085	3.00893	2.30869e-14	1.12677e-11			AUR62022954	1.4182	6.6658	4.51e-08	2.61e-05			AUR62001935	8.57518	1.13366	5.81196e-23	5.00454e-20
AUR62005609	1.54457	6.28519	9.36634e-07	0.000446633			AUR62031316	2.99717	2.54095	2.5548e-14	1.22045e-11			AUR62025629	1.68327	3.82556	4.94e-08	2.81e-05			AUR62018945	5.0922	4.10876	8.00144e-23	6.75986e-20
AUR62025234	1.73786	5.44607	9.75833e-07	0.000456708			AUR62012580	-1.30208	5.1231	2.59681e-14	1.22045e-11			AUR62031424	1.19729	5.48757	5.04e-08	2.81e-05	CqHSP90A		AUR62001534	3.65071	5.75304	1.05737e-22	8.76759e-20
AUR62040969	3.55153	2.28452	1.02432e-06	0.000470684			AUR62033922	3.62851	3.33607	2.65069e-14	1.22313e-11			AUR62013534	1.86706	4.42686	7.08e-08	3.88e-05			AUR62011255	2.10938	4.33686	2.15632e-22	1.75548e-19
AUR62040806	1.93467	3.50841	1.07327e-06	0.00048437			AUR62018057	-1.18616	6.39407	3.37001e-14	1.52728e-11	cqrap2.3		AUR62038269	2.09054	1.6106	7.36e-08	3.96e-05			AUR62024862	2.33715	3.88071	2.98104e-22	2.38356e-19
AUR62026750	1.75852	1.52006	1.16622e-06	0.000517085			AUR62037297	-1.92861	3.62706	4.38079e-14	1.93892e-11			AUR62017591	1.36313	4.61764	7.76e-08	4.1e-05			AUR62015131	2.84047	5.81724	3.25927e-22	2.5603e-19
AUR62027878	2.01613	2.32252	1.29217e-06	0.000563053			AUR62027742	1.43858	5.35569	4.43113e-14	1.93892e-11			AUR62039951	1.67616	4.22712	7.94e-08	4.12e-05			AUR62000176	2.24599	6.35165	6.51997e-22	5.03342e-19
AUR62028958	1.96451	4.96836	1.35031e-06	0.000578414			AUR62001101	2.33836	4.52866	6.39659e-14	2.75151e-11			AUR62012928	1.89481	6.66091	8.13e-08	4.15e-05			AUR62001233	4.81853	2.66078	8.11313e-22	6.15718e-19
AUR62028218	2.02075	2.63209	1.3851e-06	0.000583429			AUR62018554	-1.13266	11.5151	7.45672e-14	3.15407e-11			AUR62027403	2.19846	5.72818	8.55e-08	4.29e-05			AUR62031424	2.1925	6.23176	9.4758e-22	7.07147e-19	CqHSP90A
AUR62001001	2.10618	4.46089	1.42375e-06	0.000589878	CqPR4B		AUR62015256	-1.2637	7.08751	8.1903e-14	3.40757e-11			AUR62018430	1.98992	2.87784	8.95e-08	4.42e-05			AUR62033818	2.98253	4.01226	1.50062e-21	1.10151e-18
AUR62005648	1.02269	5.37354	1.52979e-06	0.000623585			AUR62004926	-1.30404	4.26719	9.52424e-14	3.89864e-11			AUR62015573	2.38646	2.12532	1.01e-07	4.89e-05			AUR62031066	2.81406	5.62311	2.19524e-21	1.58539e-18
AUR62018945	1.68023	2.5825	1.60174e-06	0.000642554			AUR62024516	-1.06307	6.75861	1.01886e-13	4.10438e-11			AUR62011712	1.73336	5.56809	1.02e-07	4.89e-05			AUR62017591	2.62618	5.61006	2.26138e-21	1.60723e-18
AUR62025223	2.19972	4.65458	1.66207e-06	0.000656336	CqGermin-1		AUR62026750	3.44881	3.01612	1.15627e-13	4.58517e-11			AUR62022664	1.2706	5.57619	1.1e-07	4.97e-05			AUR62036368	5.14126	3.23285	2.55338e-21	1.77524e-18
AUR62031352	0.960736	4.29757	1.70678e-06	0.000663624			AUR62007280	-1.20734	5.78407	1.23791e-13	4.83336e-11			AUR62012259	2.2399	5.58946	1.1e-07	4.97e-05			AUR62029778	4.2159	2.51621	2.57706e-21	1.77524e-18
AUR62018223	1.00313	3.62895	2.75916e-06	0.00105655			AUR62010692	-1.28484	4.62588	1.35224e-13	5.18371e-11			AUR62033195	1.45612	3.68752	1.11e-07	4.97e-05			AUR62022892	3.38762	4.84025	2.78307e-21	1.8881e-18
AUR62010485	1.10721	3.89219	3.0368e-06	0.00114551			AUR62028149	-1.10232	6.09562	1.36849e-13	5.18371e-11			AUR62000259	1.21834	5.0821	1.11e-07	4.97e-05			AUR62034428	1.9736	4.58117	4.16972e-21	2.78662e-18
AUR62040548	2.36246	0.780539	3.14701e-06	0.00116962			AUR62035598	1.72805	3.86647	1.62859e-13	6.07824e-11			AUR62024861	1.90861	2.48258	1.28e-07	5.66e-05	CqXE6B		AUR62029282	2.03527	4.29164	5.77322e-21	3.8015e-18
AUR62028956	3.08419	1.80376	3.60045e-06	0.00131238	CqGermin-8		AUR62018906	1.51081	4.66983	1.88852e-13	6.9462e-11			AUR62032929	-1.84661	3.6759	1.34e-07	5.86e-05			AUR62002136	3.18645	3.00269	1.25087e-20	8.11723e-18
AUR62033227	1.40653	2.06412	3.63497e-06	0.00131238			AUR62028958	2.01864	5.05751	1.98412e-13	7.19358e-11			AUR62004370	1.90779	2.69941	1.47e-07	6.31e-05			AUR62007264	2.91214	4.40775	1.2696e-20	8.1211e-18
AUR62041108	1.21077	2.89112	3.83438e-06	0.00136488			AUR62026868	1.92897	2.90943	2.69354e-13	9.62806e-11			AUR62008676	2.07304	2.63075	1.93e-07	8.18e-05			AUR62029032	2.67789	4.32879	1.4645e-20	9.23584e-18
AUR62003568	1.05077	5.8818	4.83374e-06	0.00169671			AUR62010089	-1.23216	8.27991	3.23787e-13	1.14131e-10			AUR62024985	-1.97302	2.62944	2.12e-07	8.88e-05			AUR62026750	3.4157	3.76558	1.91506e-20	1.19096e-17
AUR62036222	1.30613	2.47941	5.09705e-06	0.00176463			AUR62020865	-1.00735	10.6265	4.1614e-13	1.44674e-10			AUR62009713	1.28868	3.94728	2.34e-07	9.66e-05			AUR62031316	4.44992	3.99321	2.02598e-20	1.24268e-17
AUR62037997	1.24796	5.58517	5.71185e-06	0.00195075			AUR62021118	1.34696	7.48987	4.48286e-13	1.53744e-10	CqHSP83A		AUR62037049	1.31105	4.17736	2.47e-07	0.000100332			AUR62006585	2.55275	4.95751	3.16916e-20	1.9176e-17
AUR62011380	-1.8509	2.99827	5.88909e-06	0.00198447			AUR62013298	-1.00369	6.24466	4.87669e-13	1.65021e-10			AUR62038186	-2.4794	1.53543	2.68e-07	0.000107436			AUR62030496	3.57491	2.18383	3.64483e-20	2.17601e-17
AUR62031146	0.894253	6.43466	6.15795e-06	0.00204776			AUR62031292	-1.04713	5.7254	5.12587e-13	1.7117e-10			AUR62002136	2.12855	2.09071	2.83e-07	0.000112122			AUR62008676	3.25088	3.63769	3.81573e-20	2.24807e-17
AUR62030246	1.8707	3.56022	6.67585e-06	0.00219115			AUR62029037	1.07587	6.15642	6.78071e-13	2.2349e-10			AUR62004551	1.67764	3.98918	2.96e-07	0.000115639			AUR62001972	2.26423	3.93561	4.5341e-20	2.63661e-17
AUR62039757	1.85098	2.4737	6.94762e-06	0.00225112			AUR62035259	1.9696	3.41296	9.93177e-13	3.23152e-10			AUR62023642	1.9353	1.99504	3.26e-07	0.000125681			AUR62026343	3.21889	5.63443	6.09296e-20	3.49767e-17
AUR62024932	0.992747	6.12756	7.16974e-06	0.00229368			AUR62024339	2.31785	3.15207	1.08611e-12	3.46251e-10			AUR62021118	1.18345	6.43194	3.37e-07	0.000128554			AUR62008926	3.93139	5.22862	1.06487e-19	6.03552e-17
AUR62011255	1.0998	2.86067	7.28384e-06	0.00230105			AUR62029569	1.26229	4.9787	1.09146e-12	3.46251e-10			AUR62024862	1.50132	3.23217	5.51e-07	0.000207285			AUR62004092	4.13731	3.57845	1.42563e-19	7.97924e-17
AUR62024861	1.448	1.77209	8.43769e-06	0.00263266			AUR62041387	-1.2416	5.28646	1.15346e-12	3.61402e-10			AUR62022913	-1.54165	4.47866	8.05e-07	0.000297842			AUR62042275	5.11532	1.79279	1.63153e-19	9.01894e-17
AUR62014711	1.33068	2.21051	9.48554e-06	0.00292351			AUR62039396	2.5493	2.90169	1.21329e-12	3.75513e-10			AUR62044049	2.17653	2.86031	8.11e-07	0.000297842			AUR62006366	2.89981	2.9935	3.08829e-19	1.68635e-16
AUR62011182	1.70644	1.32728	9.78589e-06	0.00297975			AUR62018223	1.36247	3.92316	1.48638e-12	4.54492e-10			AUR62016627	2.15946	2.54765	8.76e-07	0.000317943			AUR62025343	4.25451	1.54958	9.70716e-19	5.23672e-16
AUR62041587	1.22375	3.54115	1.02201e-05	0.00307492			AUR62036056	1.18649	4.8027	1.5756e-12	4.76038e-10			AUR62010821	2.74485	0.773075	1.01e-06	0.000363106			AUR62026499	4.44535	1.56993	1.37257e-18	7.31644e-16
AUR62030039	-1.43025	2.01616	1.08311e-05	0.00322042			AUR62021143	-1.38827	6.15757	2.08353e-12	6.22094e-10			AUR62014855	1.18351	5.14039	1.21e-06	0.000428814			AUR62030388	3.0843	2.2984	1.42831e-18	7.52402e-16
AUR62006689	2.52503	1.29677	1.12399e-05	0.00330309			AUR62010056	-1.18584	4.89499	2.14859e-12	6.3406e-10			AUR62012077	1.38474	4.42338	1.26e-06	0.000437914			AUR62013534	3.14632	5.50097	1.55482e-18	8.09518e-16
AUR62022642	1.73039	3.72832	1.15381e-05	0.00333367			AUR62010378	-1.2195	8.05066	2.39712e-12	6.9927e-10			AUR62029032	1.44344	3.35011	1.27e-06	0.000437914			AUR62003956	4.58986	2.24846	1.67792e-18	8.63568e-16
AUR62014672	1.44709	2.36158	1.16078e-05	0.00333367			AUR62025242	2.66043	3.75089	2.50932e-12	7.23682e-10			AUR62025086	-2.79439	1.77684	1.45e-06	0.000496321			AUR62011434	3.01708	3.50769	2.68836e-18	1.36788e-15
AUR62033625	1.61493	1.54977	1.21182e-05	0.00344116			AUR62012259	2.01781	5.67106	3.47352e-12	9.905e-10			AUR62009302	-2.05747	3.23834	1.47e-06	0.000496321			AUR62033932	1.90375	4.58444	3.17381e-18	1.58066e-15
AUR62000138	0.917645	5.13968	1.34762e-05	0.0037549			AUR62036111	-1.32079	4.60884	4.19191e-12	1.18207e-09			AUR62022892	1.76632	3.47037	1.58e-06	0.000527161			AUR62006298	2.95248	6.10213	3.20341e-18	1.58066e-15
AUR62025219	2.30862	1.52482	1.35202e-05	0.0037549	CqGermin-13		AUR62031150	-2.50989	6.03363	4.58166e-12	1.27778e-09			AUR62003762	1.3285	6.32104	1.65e-06	0.00054318			AUR62016898	1.87291	6.02491	3.21243e-18	1.58066e-15
AUR62029900	1.81804	1.80888	1.46573e-05	0.00402646			AUR62025184	-1.57635	4.37442	4.78902e-12	1.32109e-09			AUR62015131	1.31751	4.60644	1.66e-06	0.00054318			AUR62000259	2.42332	6.00374	3.33538e-18	1.62331e-15
AUR62028011	2.94438	0.486677	1.55338e-05	0.00422134			AUR62029841	-0.974167	11.2299	5.03101e-12	1.37293e-09			AUR62036667	-1.29894	4.36142	1.89e-06	0.000613443			AUR62011544	2.14933	4.41825	4.05855e-18	1.93662e-15
AUR62040692	1.54393	2.39102	1.70707e-05	0.00458965			AUR62006366	2.88353	1.83842	5.54617e-12	1.49741e-09			AUR62033818	1.50432	2.81363	1.99e-06	0.000637684			AUR62001919	3.28637	2.66845	4.06561e-18	1.93662e-15
AUR62026556	-0.740542	5.33727	1.73669e-05	0.00462013			AUR62011439	-1.79858	2.84051	5.73424e-12	1.53189e-09			AUR62017310	1.82691	3.14399	2.06e-06	0.000653249			AUR62025570	2.45298	4.36095	5.62835e-18	2.65279e-15
AUR62001153	1.40285	2.66675	1.93912e-05	0.00510493			AUR62026736	-1.53201	6.31518	6.0088e-12	1.58851e-09			AUR62025525	1.37952	3.14964	2.2e-06	0.000689507			AUR62003876	8.2772	0.876574	6.72923e-18	3.13862e-15
AUR62023337	0.78239	5.30758	1.99873e-05	0.00520762			AUR62009228	1.21415	5.62426	6.27109e-12	1.63513e-09			AUR62014859	1.0985	4.89754	2.36e-06	0.000730553			AUR62027792	4.60872	5.02104	8.84661e-18	4.08367e-15
AUR62019539	1.08163	3.4742	2.3244e-05	0.00599434			AUR62012855	1.54945	4.68258	6.314e-12	1.63513e-09			AUR62040304	-1.24491	5.49881	2.38e-06	0.000730553			AUR62024597	2.3856	3.81048	1.26632e-17	5.78579e-15
AUR62002459	-2.18278	2.17824	2.66368e-05	0.00673374			AUR62039245	-1.0001	6.36886	6.66076e-12	1.70751e-09			AUR62023157	1.11071	4.74924	2.45e-06	0.000744901			AUR62012484	2.72273	3.91179	2.20563e-17	9.97569e-15
AUR62014869	-1.14153	3.23144	2.6644e-05	0.00673374			AUR62025223	1.96314	4.51822	7.41146e-12	1.88096e-09	CqGermin-1		AUR62007264	1.47795	3.25075	2.55e-06	0.000766644			AUR62012096	2.93317	3.09019	2.28433e-17	1.02283e-14
AUR62017741	-0.774267	7.51381	2.96257e-05	0.00741317			AUR62018945	2.61623	3.39803	7.50562e-12	1.88599e-09			AUR62013332	1.65002	7.27442	2.6e-06	0.000773749			AUR62037049	2.38394	5.00268	2.93682e-17	1.29057e-14
AUR62036106	-0.696793	6.06825	3.16016e-05	0.00783007			AUR62040547	-1.33503	4.91624	9.26256e-12	2.30465e-09			AUR62031089	-1.19777	4.68414	2.64e-06	0.000776138			AUR62033195	2.73823	4.70948	2.93993e-17	1.29057e-14
AUR62026150	1.06547	3.1802	3.24262e-05	0.00795638			AUR62025542	-1.02077	5.94005	9.59961e-12	2.36533e-09			AUR62029264	1.62626	3.04161	2.67e-06	0.000776138			AUR62003766	2.61741	3.43253	3.27745e-17	1.42477e-14
AUR62007458	-2.09015	0.472632	3.3173e-05	0.00803367			AUR62003827	1.71883	3.2462	1.17635e-11	2.87063e-09			AUR62012493	1.61247	4.93261	2.68e-06	0.000776138			AUR62009622	3.36016	3.20828	3.91702e-17	1.68643e-14
AUR62026280	1.41226	1.77481	3.33769e-05	0.00803367			AUR62015650	1.5421	4.12828	1.33803e-11	3.23409e-09			AUR62008515	2.47032	2.39157	3.22e-06	0.000924309			AUR62040444	6.87998	1.36182	4.40149e-17	1.87696e-14
AUR62037762	2.03896	0.831365	3.70591e-05	0.00883579			AUR62002325	-0.899276	8.15645	1.40444e-11	3.36258e-09			AUR62014711	1.58594	2.96283	3.31e-06	0.000928184			AUR62027099	2.90504	3.08998	4.97006e-17	2.09943e-14
AUR62012096	1.84482	1.20145	3.90461e-05	0.00922253			AUR62032642	-1.00611	8.94578	1.43264e-11	3.39803e-09			AUR62028597	1.18337	7.45239	3.32e-06	0.000928184			AUR62003765	4.27873	6.24604	6.07538e-17	2.54147e-14
AUR62005878	-1.08935	4.60605	4.1719e-05	0.00976262			AUR62027712	1.20423	5.35643	1.59252e-11	3.74228e-09			AUR62007178	-1.62222	3.81193	3.33e-06	0.000928184			AUR62023642	2.90019	2.79839	6.13004e-17	2.54147e-14
AUR62006782	-2.45905	1.38052	4.32096e-05	0.0100187			AUR62015682	1.33459	4.05717	1.61295e-11	3.75551e-09			AUR62009892	1.32042	5.26094	3.58e-06	0.000989729			AUR62036357	3.19398	3.25863	8.36399e-17	3.43583e-14
AUR62001811	-0.696238	5.04588	4.82472e-05	0.0110304			AUR62001840	-1.2769	5.68945	1.73072e-11	3.99309e-09			AUR62012640	-1.00594	4.64864	3.63e-06	0.000990347			AUR62018430	2.86347	3.61473	9.36584e-17	3.81241e-14
AUR62033302	3.06735	1.03099	4.84458e-05	0.0110304			AUR62027162	1.79931	3.84569	1.92082e-11	4.39175e-09			AUR62033334	-1.40382	3.1777	3.65e-06	0.000990347			AUR62009861	2.4939	3.22746	4.89669e-16	1.97526e-13
AUR62026889	1.33917	1.90531	4.89611e-05	0.0110482			AUR62032807	-1.6485	3.46792	2.28459e-11	5.17684e-09			AUR62022705	-1.16562	6.09836	3.74e-06	0.0010053			AUR62020549	3.65825	1.59932	5.52867e-16	2.21028e-13
AUR62032361	0.810957	3.88431	5.10986e-05	0.0114284			AUR62016982	1.83876	3.35405	2.44799e-11	5.49802e-09			AUR62001930	1.0296	5.3797	3.79e-06	0.00100978			AUR62031716	1.72638	4.25472	5.64351e-16	2.23623e-13
AUR62033415	0.756418	4.99616	5.20031e-05	0.0115287			AUR62040835	-1.38755	5.18069	2.63903e-11	5.80304e-09			AUR62018684	1.21021	5.28069	4.01e-06	0.00105934			AUR62017478	1.65797	5.48939	8.24316e-16	3.23768e-13
AUR62024859	1.05022	3.02844	5.34806e-05	0.0117532			AUR62030187	1.08056	6.21285	2.64175e-11	5.80304e-09			AUR62017867	-1.5421	2.94937	4.22e-06	0.0011059			AUR62016663	2.94006	5.44762	1.10388e-15	4.29801e-13
AUR62031293	-0.938206	6.56243	5.45111e-05	0.0118764			AUR62024433	-0.93625	8.27898	2.6524e-11	5.80304e-09			AUR62016663	1.43289	4.22939	4.34e-06	0.00112765			AUR62007274	3.02032	3.01103	1.448e-15	5.58929e-13
AUR62003325	2.67525	1.032	5.60409e-05	0.0121053			AUR62033562	-1.04392	9.53942	2.70695e-11	5.87176e-09			AUR62021575	1.57899	4.45189	4.55e-06	0.00117053			AUR62014859	2.29378	5.79388	2.20076e-15	8.42232e-13
AUR62021367	2.39021	1.10152	6.01934e-05	0.0128921			AUR62011187	-0.939135	6.27276	2.74799e-11	5.91027e-09			AUR62015272	2.07497	2.56537	4.95e-06	0.0012637			AUR62019730	2.56745	5.15701	2.22791e-15	8.45396e-13
AUR62035353	1.08071	3.08108	6.17605e-05	0.0131166			AUR62000301	-1.09732	5.47445	3.03188e-11	6.4609e-09			AUR62039541	2.17062	0.993417	5.74e-06	0.00145107			AUR62036370	5.26822	0.619952	2.26848e-15	8.53559e-13
AUR62018048	1.58411	1.43198	6.43889e-05	0.0135608			AUR62030091	-1.4294	3.71277	3.07921e-11	6.4609e-09			AUR62012314	1.16534	6.31343	6.19e-06	0.00155405			AUR62037440	2.82048	5.50876	2.4935e-15	9.30409e-13
AUR62004439	0.900159	3.88113	6.55688e-05	0.0136952			AUR62006585	1.45729	5.20129	3.08038e-11	6.4609e-09			AUR62035259	1.79276	1.62374	6.25e-06	0.00155476			AUR62009228	1.96262	5.92558	2.78977e-15	1.03235e-12
AUR62018204	0.888727	3.73597	6.86604e-05	0.0142234			AUR62024921	-1.14798	5.45712	3.18764e-11	6.63108e-09			AUR62018069	1.8584	3.13452	6.38e-06	0.00157358			AUR62039466	1.97469	6.06135	3.56991e-15	1.31021e-12
AUR62026868	1.28426	2.36845	6.96499e-05	0.0143111			AUR62007431	-1.07686	5.21912	3.30156e-11	6.81221e-09			AUR62021809	2.99453	0.124425	6.95e-06	0.00170153			AUR62019842	3.05043	1.79339	3.65931e-15	1.33211e-12
AUR62005495	1.31704	3.34294	7.63486e-05	0.015446			AUR62012068	-1.01188	5.61709	3.4156e-11	6.99069e-09			AUR62026738	1.53353	4.25637	7.06e-06	0.00171314			AUR62002947	-7.86637	2.95951	3.88744e-15	1.40374e-12
AUR62033670	0.694395	4.72387	7.65469e-05	0.015446			AUR62010082	-1.06187	4.92319	3.62962e-11	7.36928e-09			AUR62027741	3.62045	2.97064	7.17e-06	0.00172741			AUR62034195	2.50254	3.73351	7.0796e-15	2.53597e-12
AUR62024721	2.01083	0.989888	7.70068e-05	0.015446			AUR62024299	-0.984974	5.82849	3.72956e-11	7.45679e-09			AUR62005356	2.0098	2.6023	7.35e-06	0.00175697			AUR62012225	2.4118	4.85804	8.88622e-15	3.15785e-12
AUR62030078	-1.00402	3.46101	8.12263e-05	0.016164			AUR62021041	2.26695	2.85613	3.73148e-11	7.45679e-09			AUR62029869	-1.49043	3.60623	7.67e-06	0.00180154			AUR62030716	3.09968	2.97723	9.43021e-15	3.32478e-12
AUR62039489	-1.97682	2.32345	9.84164e-05	0.0194319			AUR62019499	-1.65474	4.26227	3.83385e-11	7.60151e-09			AUR62027878	1.53598	2.7756	7.7e-06	0.00180154			AUR62000853	2.13757	3.49239	9.52518e-15	3.33203e-12
AUR62002099	1.46546	6.86891	0.000117465	0.0230132			AUR62000463	-1.3125	10.7563	4.15801e-11	8.18033e-09			AUR62010274	-2.94254	1.31228	7.77e-06	0.00180154			AUR62018083	3.7688	2.42806	1.82338e-14	6.32897e-12
AUR62043551	2.43085	0.58528	0.000119233	0.0231797			AUR62010333	-1.05107	5.5738	4.39421e-11	8.57852e-09			AUR62040103	1.61352	3.84174	7.78e-06	0.00180154			AUR62001834	3.2006	2.97064	1.9619e-14	6.7574e-12
AUR62014679	2.31284	0.360203	0.000124121	0.023946			AUR62026025	-0.936025	8.24236	4.67497e-11	9.05696e-09			AUR62001668	-1.56325	5.36525	7.89e-06	0.00181339			AUR62039541	3.04441	1.72667	2.4163e-14	8.25894e-12
AUR62031973	0.826279	4.11602	0.000125745	0.0240754			AUR62013876	-1.08271	7.19163	5.1679e-11	9.93607e-09			AUR62042907	-1.29775	6.22717	8.46e-06	0.00193004			AUR62021808	1.87332	4.44807	2.79884e-14	9.49402e-12
AUR62028341	1.41921	2.48554	0.000129257	0.0243571			AUR62011841	2.26717	2.66459	5.39859e-11	1.03016e-08			AUR62027099	1.91651	2.2556	8.53e-06	0.00193098			AUR62029324	2.19997	5.10761	2.82359e-14	9.50596e-12
AUR62004337	2.02892	2.27014	0.000129398	0.0243571			AUR62006030	1.7408	3.40064	5.59263e-11	1.05922e-08			AUR62027407	1.29377	6.97513	8.83e-06	0.00198438			AUR62011396	2.55828	5.57823	2.85636e-14	9.54452e-12
AUR62021118	0.762314	7.06455	0.000130107	0.0243571	CqHSP83A		AUR62006306	-1.17206	6.17743	5.74714e-11	1.08042e-08			AUR62012122	2.31092	2.52954	9.08e-06	0.00202261			AUR62037807	1.96963	5.43027	3.2173e-14	1.0671e-11
AUR62031533	2.1626	0.512158	0.000135416	0.0251644			AUR62017735	1.01817	4.96306	6.28593e-11	1.17241e-08			AUR62034195	1.71844	3.09766	9.14e-06	0.00202261			AUR62021118	1.81466	6.88381	3.24463e-14	1.06825e-11
AUR62027116	0.670643	4.81957	0.000140097	0.0258061			AUR62001811	-1.16299	4.90185	6.32888e-11	1.17241e-08			AUR62010291	1.30538	3.10136	9.24e-06	0.00202999			AUR62003875	8.22139	0.80257	3.40356e-14	1.11239e-11
AUR62001668	0.960998	4.27094	0.000140911	0.0258061			AUR62010891	-1.1257	4.53399	6.41814e-11	1.18033e-08			AUR62036848	-2.49223	6.78588	9.4e-06	0.00204582			AUR62007699	3.62637	1.66365	3.49002e-14	1.12976e-11
AUR62027119	1.24565	3.51595	0.000143519	0.0260947			AUR62021282	0.994329	6.2454	6.97076e-11	1.27274e-08			AUR62014356	2.36815	1.65278	9.44e-06	0.00204582			AUR62001101	3.1926	5.29068	3.50717e-14	1.12976e-11
AUR62039975	-0.889116	3.71612	0.000146999	0.0265364			AUR62028948	2.07285	3.58361	7.65482e-11	1.38765e-08			AUR62036232	1.42741	3.428	1.01e-05	0.00217711			AUR62005516	1.60118	5.25847	3.68165e-14	1.1775e-11
AUR62026501	1.90719	1.42807	0.000149064	0.0267185			AUR62011973	2.18919	1.88044	7.90191e-11	1.42229e-08			AUR62027796	1.65318	4.9356	1.02e-05	0.0021855			AUR62026104	1.55804	6.61909	3.79158e-14	1.20405e-11
AUR62015655	0.735844	6.90472	0.000151317	0.0269312			AUR62027681	-1.11387	4.76693	8.52384e-11	1.52343e-08			AUR62008808	1.24877	3.12628	1.05e-05	0.00222234			AUR62001998	7.67449	0.323697	3.82416e-14	1.20585e-11
AUR62005915	-0.633614	5.69123	0.000158557	0.0279482			AUR62027941	-0.895617	9.48597	9.07868e-11	1.61124e-08			AUR62021218	0.993495	5.2756	1.1e-05	0.00230954			AUR62011753	2.10869	4.12482	3.92453e-14	1.22884e-11
AUR62029552	-0.799808	4.75155	0.000159243	0.0279482			AUR62024564	-1.03006	8.20443	9.58357e-11	1.68904e-08			AUR62012225	1.24642	3.96599	1.12e-05	0.00234324			AUR62028932	1.74335	5.81204	4.254e-14	1.32276e-11
AUR62018097	0.677614	5.93579	0.000160586	0.0279897			AUR62015603	-1.65131	2.99513	1.10402e-10	1.93235e-08			AUR62021382	1.34173	3.88734	1.14e-05	0.00237403			AUR62037809	2.18705	6.1634	4.79826e-14	1.4817e-11
AUR62033299	3.01461	1.92306	0.000163268	0.0282621			AUR62011220	-1.19472	4.22858	1.14038e-10	1.98231e-08			AUR62032883	-1.19684	5.60965	1.22e-05	0.00250735			AUR62014711	2.3552	3.56906	5.21e-14	1.59783e-11
AUR62019653	-0.935359	4.9007	0.000167909	0.0288677			AUR62024487	-1.04127	7.89637	1.16286e-10	2.00763e-08			AUR62014881	-1.15557	4.92245	1.23e-05	0.00251651			AUR62010485	1.73232	4.85691	5.39462e-14	1.64319e-11
AUR62030002	-0.880474	4.70081	0.000172926	0.0293626			AUR62042076	1.18047	4.81798	1.23823e-10	2.12331e-08			AUR62019730	2.26701	4.90778	1.25e-05	0.00253355			AUR62006008	1.72332	4.78759	6.62599e-14	2.00463e-11
AUR62017867	1.06231	3.08629	0.000173111	0.0293626			AUR62031426	2.78718	1.51718	1.36297e-10	2.32153e-08			AUR62021041	1.87878	2.64319	1.33e-05	0.00269223			AUR62012259	3.50003	6.68536	6.91387e-14	2.07769e-11
AUR62027380	-0.949579	6.41307	0.000175498	0.0295463			AUR62010528	-1.34793	4.72587	1.44848e-10	2.44589e-08			AUR62011434	1.88853	2.55344	1.4e-05	0.00281449			AUR62022857	2.1545	5.13658	7.74215e-14	2.31108e-11
AUR62006585	0.892654	4.77415	0.000177079	0.0295463			AUR62023311	-2.02375	2.50614	1.46447e-10	2.44589e-08			AUR62030388	2.09675	1.46025	1.44e-05	0.002872			AUR62028346	3.55095	1.76787	9.25827e-14	2.74535e-11
AUR62026766	-0.86065	4.64599	0.000177701	0.0295463			AUR62010824	-2.68739	4.36901	1.47057e-10	2.44589e-08			AUR62015184	-2.22003	1.09324	1.59e-05	0.00314243			AUR62011717	1.77037	4.90359	1.08103e-13	3.18448e-11
AUR62020367	1.37193	1.77104	0.000181691	0.0300123			AUR62030002	-1.53188	4.50868	1.47453e-10	2.44589e-08			AUR62022857	1.2199	4.43823	1.62e-05	0.00318539			AUR62018989	2.35686	4.60459	1.10665e-13	3.23866e-11
AUR62013960	-0.94154	3.58166	0.000187108	0.0305823			AUR62029324	1.31028	4.71299	1.53618e-10	2.53161e-08			AUR62009687	1.23824	3.34238	1.63e-05	0.00319104			AUR62029037	2.04581	6.30802	1.5323e-13	4.45521e-11
AUR62035861	1.52565	2.16394	0.000187562	0.0305823			AUR62023534	3.39429	2.80237	1.75245e-10	2.85823e-08			AUR62030293	-1.00319	6.33915	1.66e-05	0.00321856			AUR62009892	1.85528	5.65007	1.84078e-13	5.31759e-11
AUR62031474	1.76281	3.62414	0.000189365	0.0306783			AUR62028709	-0.935475	5.40383	1.7569e-10	2.85823e-08			AUR62013277	1.27577	4.51785	1.75e-05	0.00337152			AUR62013296	2.17607	4.56962	1.88881e-13	5.42136e-11
AUR62033172	0.717277	4.31933	0.000195406	0.0313625			AUR62038986	1.21249	3.97727	1.84173e-10	2.97715e-08			AUR62018906	1.31799	4.92612	1.88e-05	0.00359808			AUR62006243	2.19134	3.43523	2.18037e-13	6.21835e-11
AUR62035176	-0.764621	3.83816	0.00019607	0.0313625			AUR62026107	-1.19471	7.09374	1.92045e-10	3.08475e-08			AUR62010485	1.13712	4.43585	1.89e-05	0.00360641			AUR62033938	1.91875	6.26837	2.36791e-13	6.71047e-11
AUR62043172	-1.78644	1.4781	0.000198533	0.0315568			AUR62041485	-1.40465	5.64782	1.94182e-10	3.09946e-08			AUR62021162	-1.75745	1.68219	1.9e-05	0.00360641			AUR62043115	1.85474	4.29968	2.42316e-13	6.82385e-11
AUR62028149	-0.630054	6.23895	0.000200414	0.0316567			AUR62024861	2.49992	2.65754	2.05208e-10	3.25499e-08			AUR62030569	1.05498	4.55717	1.94e-05	0.00364832			AUR62019970	2.06134	3.8299	2.79927e-13	7.83377e-11
AUR62023000	1.03984	2.51372	0.000203647	0.0319674			AUR62015652	3.4219	0.988166	2.12587e-10	3.35108e-08			AUR62011155	1.17254	6.53101	2e-05	0.00374602			AUR62000695	2.77314	2.77604	2.94123e-13	8.17991e-11
AUR62006233	1.98958	2.43517	0.000205928	0.0321261			AUR62043430	-1.09837	5.13541	2.52887e-10	3.96173e-08			AUR62012437	1.14221	3.4249	2.03e-05	0.00377363			AUR62009102	2.69319	2.38129	3.04394e-13	8.4133e-11
AUR62005693	-0.723127	4.42577	0.000210018	0.032563			AUR62019527	-1.14433	4.91023	2.7867e-10	4.33887e-08			AUR62005714	0.973459	4.57168	2.05e-05	0.00377924			AUR62023255	2.19824	3.01431	4.3138e-13	1.185e-10
AUR62012615	-1.11218	2.40663	0.000211688	0.0326219			AUR62017744	-1.01396	5.86488	2.90696e-10	4.49852e-08			AUR62020288	1.07867	5.60914	2.18e-05	0.0040014			AUR62025152	1.88611	3.3339	4.52852e-13	1.2364e-10
AUR62016052	1.91165	0.350629	0.000222586	0.0339623			AUR62027947	-1.05075	6.5637	3.03687e-10	4.67107e-08			AUR62030387	1.78766	1.73933	2.36e-05	0.00431298			AUR62034996	2.29135	2.43881	4.82231e-13	1.30037e-10
AUR62021874	-1.33788	1.68711	0.000223074	0.0339623			AUR62010485	1.21307	4.00914	3.09299e-10	4.72873e-08			AUR62003956	2.373	0.325339	2.48e-05	0.00449333			AUR62040103	2.67929	4.70462	4.83607e-13	1.30037e-10
AUR62022492	1.11148	3.42259	0.000225876	0.034183			AUR62027942	-0.992211	5.32735	3.3644e-10	5.11288e-08			AUR62036235	0.897164	5.65098	2.49e-05	0.00449333			AUR62002757	2.67938	3.97256	4.84997e-13	1.30037e-10
AUR62004646	-1.38236	2.89743	0.000227489	0.0342223			AUR62010889	-2.1346	2.86084	3.41381e-10	5.15709e-08			AUR62021917	0.906238	5.77246	2.64e-05	0.00473029			AUR62034188	2.5235	2.26988	4.97632e-13	1.32631e-10
AUR62025525	1.35839	2.19573	0.000228876	0.0342271			AUR62006309	-0.881512	7.59993	3.47888e-10	5.21952e-08			AUR62021377	2.90726	0.0554035	2.77e-05	0.00493557			AUR62006607	2.34681	3.59208	5.08516e-13	1.3473e-10
AUR62007739	1.38655	1.78874	0.000246304	0.0366167			AUR62014462	-1.11572	5.72402	3.49627e-10	5.21952e-08			AUR62037997	-1.31817	5.69599	2.79e-05	0.00494253			AUR62009753	1.56132	4.78747	5.68845e-13	1.49373e-10
AUR62012455	0.758177	5.51496	0.000256274	0.037876			AUR62026867	0.951712	6.16541	3.64049e-10	5.40305e-08			AUR62039834	1.41387	5.27315	2.83e-05	0.00497498			AUR62025118	1.753	5.42399	5.70457e-13	1.49373e-10
AUR62006030	0.995668	2.82453	0.000262153	0.0385198			AUR62037440	1.86163	4.69349	3.83811e-10	5.6503e-08			AUR62043962	-1.16645	3.96479	2.85e-05	0.00499368			AUR62017052	2.11702	4.47333	6.75082e-13	1.75741e-10
AUR62009169	-0.776901	5.01063	0.000265415	0.0387735			AUR62012721	-0.998596	6.84299	3.85162e-10	5.6503e-08			AUR62000476	-2.09137	4.52118	2.94e-05	0.00511287			AUR62039962	1.83786	4.61208	6.9875e-13	1.80851e-10
AUR62001977	1.08529	4.51606	0.000281956	0.0409146			AUR62002738	0.973759	5.77262	3.91603e-10	5.71177e-08			AUR62026841	-2.28943	5.45838	3.03e-05	0.00523012			AUR62036235	1.62054	6.14617	7.10872e-13	1.82931e-10
AUR62040592	-0.685562	8.56571	0.000284104	0.0409146			AUR62001026	-1.05128	4.58963	4.07301e-10	5.90032e-08			AUR62037313	-1.19357	5.75225	3.04e-05	0.00523012			AUR62026751	3.15729	2.66054	7.43599e-13	1.90259e-10
AUR62035584	0.75366	4.88763	0.000284927	0.0409146			AUR62004955	1.24733	5.96944	4.09179e-10	5.90032e-08			AUR62025200	3.65239	1.51615	3.18e-05	0.00543801			AUR62007143	3.82238	2.64233	8.61595e-13	2.19197e-10
AUR62001820	0.693704	5.71776	0.000290635	0.0414985			AUR62002580	-1.90398	4.09972	4.35332e-10	6.21083e-08			AUR62033330	-1.38108	3.23963	3.2e-05	0.00543801			AUR62021576	1.71314	4.76059	9.51479e-13	2.40697e-10
AUR62001328	0.955327	3.18958	0.000298102	0.0423255			AUR62026973	-1.38666	3.42923	4.35607e-10	6.21083e-08			AUR62025538	1.23945	5.96877	3.34e-05	0.00560006			AUR62023815	5.21576	1.0548	9.58921e-13	2.41217e-10
AUR62026741	-1.25731	1.89713	0.000303071	0.0427906			AUR62038213	-1.35264	3.28714	4.56511e-10	6.47251e-08			AUR62007274	1.62012	1.86199	3.35e-05	0.00560006			AUR62003880	1.56749	4.59859	1.30263e-12	3.25846e-10
AUR62032791	-1.28535	4.18221	0.000306484	0.043032			AUR62029956	-1.00482	8.44184	4.65163e-10	6.55854e-08			AUR62020334	-1.9111	1.18416	3.35e-05	0.00560006			AUR62030734	1.70299	6.36581	1.31694e-12	3.27597e-10
AUR62023311	-1.07229	2.80299	0.000308398	0.0430616			AUR62003716	-1.0075	5.71959	4.95942e-10	6.95387e-08			AUR62042809	-0.988703	5.20299	3.43e-05	0.00570554			AUR62008014	2.08562	3.46247	1.67997e-12	4.15592e-10
AUR62038182	0.608853	5.14961	0.000328451	0.0456096			AUR62028990	-1.3259	4.00489	5.19364e-10	7.24227e-08			AUR62011711	1.41135	7.10055	3.5e-05	0.00578831			AUR62027793	3.76276	3.86857	1.96013e-12	4.82235e-10
AUR62020925	1.4337	3.71457	0.00033627	0.0461554			AUR62042227	-1.00622	4.91771	5.87504e-10	8.14769e-08			AUR62026751	2.08648	1.72584	3.62e-05	0.00595455			AUR62031426	2.62382	2.19103	2.00254e-12	4.89976e-10
AUR62013534	0.86328	3.38495	0.000339543	0.0461554			AUR62017098	-0.887422	5.7273	6.20886e-10	8.56384e-08			AUR62021278	1.89779	2.82558	3.69e-05	0.00604242			AUR62028103	1.5875	6.39956	2.02168e-12	4.91971e-10
AUR62022024	0.744609	3.95509	0.000342061	0.0461554			AUR62027932	-0.87165	8.63599	6.46991e-10	8.87566e-08			AUR62001834	1.84584	1.8198	3.72e-05	0.00605762			AUR62042998	3.04075	4.39434	2.61977e-12	6.34069e-10
AUR62027894	0.896071	2.79034	0.000342471	0.0461554			AUR62023452	-1.27129	5.50514	6.51935e-10	8.89541e-08			AUR62011395	1.74591	1.20684	3.86e-05	0.00624019			AUR62038544	1.8929	4.43856	2.66808e-12	6.4229e-10
AUR62001765	0.63095	4.95462	0.00034326	0.0461554			AUR62003538	-1.03367	4.49406	6.63582e-10	9.0059e-08			AUR62043142	-2.52659	2.97597	3.89e-05	0.00626574			AUR62028404	1.75603	6.15979	2.75842e-12	6.60488e-10
AUR62014368	0.82371	3.9852	0.000344331	0.0461554			AUR62004562	-2.33968	1.61708	6.9704e-10	9.40967e-08			AUR62024933	1.94206	1.33492	4e-05	0.00639943			AUR62030408	1.58394	4.86461	2.99861e-12	7.14178e-10
AUR62029437	0.768086	4.17136	0.000345166	0.0461554			AUR62033195	1.68781	4.32853	7.62994e-10	1.02455e-07			AUR62011396	1.00068	4.39363	4.11e-05	0.00654698			AUR62003762	2.14106	6.93171	3.67385e-12	8.70372e-10
AUR62002163	-1.05246	2.27477	0.000348466	0.0463515			AUR62014338	1.12801	4.59685	8.36988e-10	1.118e-07			AUR62021833	1.01442	6.11301	4.2e-05	0.00665279			AUR62023953	1.93501	2.91384	3.97644e-12	9.371e-10
AUR62026841	0.893281	5.97041	0.000356072	0.0471152			AUR62029997	1.62416	3.44513	8.60294e-10	1.14311e-07			AUR62024597	1.20955	2.91707	4.45e-05	0.00700849			AUR62040578	4.4727	2.03237	4.89602e-12	1.14777e-09
AUR62015957	1.19852	2.51887	0.000358384	0.0471741			AUR62011730	-1.11736	8.39365	1.06058e-09	1.40191e-07			AUR62009552	0.964657	5.35214	4.5e-05	0.00700849			AUR62030715	1.55323	4.37319	4.99897e-12	1.1658e-09
AUR62009401	1.01197	4.04918	0.000365438	0.0478534			AUR62020954	-1.19826	6.24671	1.07617e-09	1.41514e-07			AUR62028341	-1.64795	2.84977	4.51e-05	0.00700849			AUR62037531	3.02831	3.3731	5.37991e-12	1.24814e-09
AUR62018315	0.920637	4.40087	0.000381817	0.0496973			AUR62020857	1.21346	4.26019	1.11205e-09	1.45479e-07			AUR62012347	1.04781	6.03572	4.52e-05	0.00700849			AUR62012122	3.04245	3.17417	5.45583e-12	1.25923e-09
AUR62028107	-1.20947	2.27688	0.000384313	0.0496973			AUR62000577	-1.60553	3.96045	1.42996e-09	1.86107e-07			AUR62028595	1.50838	4.56927	4.76e-05	0.00735296			AUR62021003	2.83032	3.81579	5.52419e-12	1.26847e-09
AUR62042558	-1.37235	1.06005	0.000385418	0.0496973	R		AUR62000222	-0.801022	8.51416	1.47645e-09	1.91178e-07			AUR62011318	-0.941756	6.74636	4.81e-05	0.00739032			AUR62000345	2.87906	3.26844	5.55282e-12	1.26854e-09
AUR62017584	0.616761	5.39894	0.000393843	0.0505258			AUR62025218	2.99754	3.48477	1.50298e-09	1.93625e-07			AUR62026560	1.04035	4.32892	4.84e-05	0.00739032			AUR62016428	1.64222	3.57329	5.98165e-12	1.35957e-09
AUR62043820	1.27618	1.61202	0.000397468	0.0507333			AUR62026853	-0.998073	8.77953	1.58054e-09	2.02589e-07			AUR62022743	1.67969	1.51381	5.15e-05	0.00783843			AUR62023413	1.96575	3.1549	7.21758e-12	1.63219e-09
AUR62025474	0.8003	3.4196	0.000403683	0.0511374			AUR62034550	-0.896909	7.51078	1.60724e-09	2.0446e-07			AUR62002035	1.12048	5.98991	5.28e-05	0.00798542			AUR62004723	2.12339	3.00931	7.61651e-12	1.71375e-09
AUR62019420	0.937034	2.94766	0.000405802	0.0511374			AUR62031274	0.900251	6.896	1.61126e-09	2.0446e-07			AUR62006329	1.13261	4.11827	5.44e-05	0.00819322			AUR62012875	1.93425	3.72768	8.62222e-12	1.93034e-09
AUR62022913	0.777896	3.85242	0.000406704	0.0511374			AUR62007699	2.84339	1.25272	1.61931e-09	2.0446e-07			AUR62025133	1.51395	5.00883	5.48e-05	0.00820116			AUR62014173	1.78081	4.11877	8.83168e-12	1.9674e-09
AUR62009231	-1.30235	2.19445	0.000409788	0.0512702			AUR62026033	1.03215	6.48147	1.64662e-09	2.0688e-07			AUR62023101	1.32443	4.44355	5.68e-05	0.0084676			AUR62039488	1.86851	4.25845	9.29136e-12	2.05955e-09
AUR62007011	-0.89878	2.96685	0.000419107	0.0521778			AUR62000062	1.88113	2.259	1.71762e-09	2.14736e-07			AUR62043269	0.950557	5.82467	5.77e-05	0.00855648			AUR62009552	1.77052	5.91813	9.54974e-12	2.1064e-09
AUR62011399	-0.878521	4.09766	0.000425517	0.0527161			AUR62003342	-1.02431	4.40776	1.93376e-09	2.40572e-07			AUR62018083	1.90927	0.863078	5.82e-05	0.00855648			AUR62021041	2.80763	3.42071	1.07578e-11	2.36123e-09
AUR62005296	1.94954	0.376338	0.000430329	0.0528024			AUR62029121	-0.875738	6.05451	1.94471e-09	2.40755e-07			AUR62012927	1.43673	7.46916	5.83e-05	0.00855648			AUR62027742	2.0844	5.47545	1.2312e-11	2.68918e-09
AUR62035453	-1.04293	2.24447	0.000430392	0.0528024			AUR62000739	-0.843776	7.11585	2.21005e-09	2.72275e-07			AUR62012093	1.01078	4.25326	6.23e-05	0.00910742			AUR62018803	2.06261	4.63617	1.24831e-11	2.71332e-09
AUR62001912	1.00665	4.26324	0.000442348	0.053834			AUR62004501	-1.04889	4.49437	2.22716e-09	2.73058e-07			AUR62000404	1.14904	3.12867	6.6e-05	0.00959427			AUR62027318	1.4725	5.74717	1.38167e-11	2.98867e-09
AUR62000062	1.37835	1.81548	0.000443061	0.053834			AUR62001244	-1.01744	8.99891	2.40896e-09	2.93927e-07			AUR62030716	1.65142	1.78698	6.7e-05	0.00969642			AUR62012444	2.22117	2.49852	1.51094e-11	3.2513e-09
AUR62017999	1.97695	1.54253	0.000452836	0.0545406			AUR62018470	-1.0589	6.12137	2.43233e-09	2.94005e-07			AUR62033664	1.09973	7.31785	7.22e-05	0.0104015			AUR62008514	1.71922	5.07671	1.5176e-11	3.2513e-09
AUR62014163	-1.54027	2.28081	0.000453192	0.0545406			AUR62024765	-1.04717	5.25212	2.43276e-09	2.94005e-07			AUR62024339	1.79974	4.15016	7.27e-05	0.0104293			AUR62020340	2.53858	2.70441	1.60875e-11	3.43016e-09
AUR62016946	-1.40574	2.30352	0.000456285	0.0546526			AUR62027365	-1.30191	7.18003	2.47875e-09	2.97135e-07			AUR62003537	1.57283	2.2417	7.79e-05	0.0110643			AUR62014368	1.94186	5.20488	1.80802e-11	3.83678e-09
AUR62000095	-0.87611	3.44885	0.00046604	0.0555511			AUR62028648	-0.964084	6.07982	2.48208e-09	2.97135e-07			AUR62037372	-1.66781	2.91331	7.81e-05	0.0110643			AUR62028953	5.96202	0.515579	2.08584e-11	4.40545e-09
AUR62001251	-2.86431	3.92369	0.000468183	0.0555511			AUR62023616	-1.07616	8.80829	2.52435e-09	3.00777e-07			AUR62022193	1.79936	2.16901	7.83e-05	0.0110643			AUR62015652	2.74718	1.42043	2.33207e-11	4.90239e-09
AUR62007052	0.690966	6.07633	0.000474931	0.0560885			AUR62002531	1.69011	3.6069	2.71566e-09	3.2206e-07			AUR62029282	1.03235	3.56349	8.08e-05	0.0113706			AUR62008535	1.73023	6.17004	2.44698e-11	5.1199e-09
AUR62020550	1.29863	1.88836	0.000484873	0.0569962			AUR62006568	-0.795269	8.30242	2.84808e-09	3.36192e-07			AUR62039260	2.0022	1.8173	8.35e-05	0.0116987			AUR62035336	3.47273	1.00082	2.81049e-11	5.85314e-09
AUR62024860	1.09478	1.93326	0.000488222	0.0571243			AUR62010955	-0.959634	5.50567	2.86956e-09	3.37161e-07			AUR62021617	1.60864	1.60284	8.42e-05	0.0117394			AUR62012487	4.07783	0.385501	2.88354e-11	5.97747e-09
AUR62020828	-0.831731	3.51559	0.000494816	0.057629			AUR62005626	-1.5701	3.57245	3.06752e-09	3.58759e-07			AUR62011753	1.06462	3.35812	8.55e-05	0.0118629			AUR62018804	1.60017	3.85581	3.43978e-11	7.09769e-09
AUR62021671	1.00356	3.35426	0.000498626	0.0578063			AUR62028404	0.976929	5.98522	3.10294e-09	3.61236e-07			AUR62000396	0.990292	6.10642	8.63e-05	0.0119212			AUR62035618	1.53223	4.39503	3.75259e-11	7.70761e-09
AUR62006584	1.0154	3.88105	0.000504833	0.0580899			AUR62030233	-0.838422	8.22694	3.25198e-09	3.76353e-07			AUR62002535	1.22873	2.85542	8.94e-05	0.0122928			AUR62017919	2.28651	2.34392	4.03799e-11	8.25594e-09
AUR62043403	-1.66188	0.634934	0.00050772	0.0580899			AUR62011396	1.30673	4.77987	3.26245e-09	3.76353e-07			AUR62008535	0.8271	5.54626	9.2e-05	0.0125745			AUR62009713	1.93158	4.422	4.55533e-11	9.27135e-09
AUR62025522	-0.557556	8.78957	0.000507968	0.0580899			AUR62036718	-1.11223	6.81436	3.35382e-09	3.85143e-07			AUR62020037	2.10529	0.841285	9.23e-05	0.0125745			AUR62000706	1.33734	5.03773	5.34061e-11	1.08204e-08
AUR62029867	1.14605	1.78575	0.000515003	0.0586292			AUR62037512	-0.889338	6.38401	3.39928e-09	3.87622e-07			AUR62001891	1.18672	3.45949	9.4e-05	0.0127535			AUR62040941	2.23057	2.73094	5.69848e-11	1.14935e-08
AUR62004760	-0.713481	4.34609	0.000519828	0.0587034			AUR62026072	-0.905312	7.4799	3.4124e-09	3.87622e-07			AUR62000176	1.02908	5.44905	9.49e-05	0.0127904			AUR62001446	1.80073	3.90314	5.82249e-11	1.16909e-08
AUR62030309	-1.32893	3.94613	0.000522066	0.0587034			AUR62012444	1.8154	2.3593	3.42986e-09	3.87622e-07			AUR62012772	-0.947921	4.41332	9.55e-05	0.0127904			AUR62038238	1.60251	3.66729	6.40319e-11	1.27995e-08
AUR62029880	0.707437	4.69784	0.000522624	0.0587034			AUR62014621	-1.01286	4.86284	3.4365e-09	3.87622e-07			AUR62005506	0.823576	4.79541	9.56e-05	0.0127904			AUR62020785	1.94476	3.31272	6.52411e-11	1.29833e-08
AUR62029196	-2.54705	1.13133	0.000528206	0.0590433			AUR62020772	-0.793437	8.26597	3.50195e-09	3.93256e-07			AUR62004092	1.59618	1.41422	9.68e-05	0.0128927			AUR62003924	1.44995	3.95887	6.69522e-11	1.32648e-08
AUR62024119	0.67074	7.4041	0.000530322	0.0590433			AUR62043174	0.879667	6.99439	3.73209e-09	4.17254e-07			AUR62025570	1.35922	3.51134	9.75e-05	0.0129345			AUR62025042	1.57455	6.80953	6.84383e-11	1.34995e-08
AUR62028749	-1.38402	0.909662	0.000536844	0.0595073			AUR62028806	-0.803489	6.74161	4.08946e-09	4.55203e-07			AUR62007143	1.92544	1.02205	9.92e-05	0.0130096			AUR62027011	1.36941	6.34229	7.22841e-11	1.41956e-08
AUR62031932	-2.32228	1.62503	0.000555106	0.0612629			AUR62014013	0.884665	6.14317	4.2814e-09	4.74488e-07			AUR62033353	-1.45401	2.04576	9.92e-05	0.0130096			AUR62031279	1.35393	5.44337	8.09734e-11	1.58326e-08
AUR62019318	0.758091	5.53019	0.000559654	0.0614962			AUR62033938	0.83289	6.39269	4.37774e-09	4.83056e-07			AUR62018880	1.13825	6.29337	9.95e-05	0.0130096			AUR62030387	2.35686	2.19291	8.60684e-11	1.67556e-08
AUR62039129	0.843432	3.47062	0.000573214	0.0623486			AUR62007951	-0.900794	5.29361	4.49269e-09	4.93593e-07			AUR62007416	-1.11439	5.60602	9.98e-05	0.0130096			AUR62041812	1.96347	4.31119	8.6585e-11	1.67832e-08
AUR62031528	-0.927196	2.45738	0.000574418	0.0623486			AUR62018378	-0.850991	8.59514	4.62793e-09	5.06259e-07			AUR62009622	1.61903	1.76571	0.000102455	0.0132962			AUR62018869	3.9333	2.0337	8.87378e-11	1.71264e-08
AUR62038755	0.910919	2.94905	0.000574812	0.0623486			AUR62020013	-1.05725	4.65483	4.7979e-09	5.22601e-07			AUR62034001	-1.00583	3.84661	0.000110172	0.0141947			AUR62012077	1.86757	4.77757	9.60024e-11	1.84489e-08
AUR62033331	1.2211	1.40351	0.000587935	0.0633572			AUR62001919	2.51505	1.87706	5.0539e-09	5.48132e-07			AUR62000774	0.9532	3.86959	0.000110437	0.0141947			AUR62001474	1.60268	4.0666	1.02354e-10	1.95854e-08
AUR62006306	-0.839705	6.26543	0.000589125	0.0633572			AUR62004201	-1.17425	6.56067	5.30297e-09	5.72698e-07			AUR62020352	0.845401	4.51269	0.000110793	0.0141947			AUR62020595	-8.88947	1.40473	1.08103e-10	2.05975e-08
AUR62029668	-1.34037	1.22095	0.00059324	0.0635295			AUR62013545	-1.44733	10.6202	5.32867e-09	5.73035e-07			AUR62001765	1.01174	5.41294	0.000115731	0.0147645			AUR62021833	1.9356	6.77506	1.22574e-10	2.32558e-08
AUR62026070	0.857825	4.31879	0.000605242	0.0645413			AUR62004717	0.966638	5.56974	5.52435e-09	5.91572e-07			AUR62010402	0.910213	3.99712	0.000118624	0.0150697			AUR62029901	3.57799	1.8119	1.46266e-10	2.75455e-08
AUR62009174	-0.781037	5.13039	0.000612979	0.0650917			AUR62021308	-1.31071	3.63829	6.45365e-09	6.88181e-07			AUR62027736	1.65032	1.14638	0.00012081	0.0152829			AUR62024860	2.07536	2.91995	1.46414e-10	2.75455e-08
AUR62027186	0.976042	3.32722	0.000623938	0.0659782			AUR62037713	-1.16097	4.04138	6.65165e-09	7.06327e-07			AUR62023172	1.2096	3.11819	0.00012415	0.0156398			AUR62042086	1.71118	3.39277	2.13747e-10	4.00448e-08
AUR62041293	1.66188	2.62675	0.00062997	0.066068			AUR62013647	-0.916435	7.01305	6.72604e-09	7.11251e-07			AUR62009423	1.25662	4.00802	0.000124797	0.0156558			AUR62013590	1.64554	5.43473	2.19382e-10	4.09293e-08
AUR62002580	-1.08666	4.32136	0.000630016	0.066068			AUR62039236	1.52772	2.85548	7.01013e-09	7.38217e-07			AUR62003119	1.43636	1.95039	0.000128126	0.0160067			AUR62001646	1.61165	3.04642	2.26584e-10	4.20976e-08
AUR62012519	1.82318	0.591177	0.000641665	0.0670116			AUR62027792	1.53133	4.58179	7.20565e-09	7.5567e-07			AUR62013560	-0.875055	6.31361	0.000129045	0.0160549			AUR62011870	1.46883	5.36398	2.36839e-10	4.38212e-08
AUR62014783	1.07577	2.5177	0.000654759	0.067885			AUR62007961	-0.946133	11.4043	7.27624e-09	7.59933e-07			AUR62034721	0.987982	7.88828	0.000137017	0.0169766			AUR62017732	1.69898	3.71272	2.41464e-10	4.44929e-08
AUR62039466	0.724085	4.62458	0.000655401	0.067885			AUR62030368	-1.19419	5.38244	7.62322e-09	7.92908e-07	NPR5		AUR62000345	1.52439	2.17223	0.000139786	0.0171868			AUR62004717	1.47923	5.66482	2.53808e-10	4.65758e-08
AUR62000115	-1.38359	1.05669	0.000670137	0.0691281			AUR62010493	1.72339	3.92376	7.74897e-09	8.02698e-07			AUR62012333	-1.20459	7.27904	0.000139855	0.0171868			AUR62026022	1.66617	5.63839	2.68676e-10	4.9103e-08
AUR62011973	1.5368	1.31918	0.000692017	0.0710949			AUR62026942	-0.902463	9.47961	8.33889e-09	8.60296e-07			AUR62022577	1.09647	5.16987	0.000143578	0.0175726			AUR62009548	1.60668	4.35625	2.86439e-10	5.21365e-08
AUR62036239	1.2448	6.14281	0.000696949	0.0713118			AUR62011262	0.834156	5.45911	8.49154e-09	8.72497e-07			AUR62018869	2.56752	0.786916	0.000144335	0.0175937			AUR62029900	2.24315	2.74263	2.8814e-10	5.22337e-08
AUR62013977	-0.928562	7.08052	0.000704436	0.0717871			AUR62006616	-1.33484	4.69619	8.59674e-09	8.79744e-07			AUR62000282	-0.968182	6.57188	0.000146159	0.0177442			AUR62033724	1.80267	3.39805	2.95911e-10	5.34263e-08
AUR62003600	-1.52152	3.45969	0.000708615	0.071923			AUR62004234	-0.838564	7.32943	1.01352e-08	1.03302e-06			AUR62026877	-1.15388	2.92944	0.000146985	0.0177728			AUR62000873	2.7185	4.45639	3.10433e-10	5.58232e-08
AUR62023101	0.764696	3.61131	0.000713233	0.0721022	Protein BPS1, chloroplastic (Arabidopsis thaliana)		AUR62040244	-0.818015	7.24501	1.03023e-08	1.04585e-06			AUR62018949	1.10102	5.33751	0.000148926	0.0179278			AUR62005356	2.54122	3.04578	3.3363e-10	5.97545e-08
AUR62001027	1.85956	1.01584	0.000729875	0.0734905			AUR62023632	0.926974	5.62774	1.0458e-08	1.05743e-06			AUR62034387	1.02913	4.19373	0.000149458	0.0179278			AUR62032578	-11.36	3.80071	3.47313e-10	6.19572e-08
AUR62026941	-0.829447	3.61751	0.000735611	0.0737741			AUR62003967	-0.802512	5.7222	1.0564e-08	1.06283e-06			AUR62032034	-1.52306	2.0741	0.00015199	0.0181592			AUR62005263	2.23245	3.40176	3.73896e-10	6.62248e-08
AUR62004551	1.05143	3.08653	0.000747687	0.0746889			AUR62013306	-1.02485	6.03329	1.05952e-08	1.06283e-06			AUR62001148	-0.843258	7.8435	0.000154146	0.018344			AUR62001930	1.49096	5.69134	3.74193e-10	6.62248e-08
AUR62014190	0.661856	5.59284	0.000771386	0.0765864			AUR62030284	-0.803186	8.37155	1.08278e-08	1.08188e-06			AUR62004368	1.06481	5.44515	0.000157202	0.018634			AUR62018402	2.37794	2.35258	4.41275e-10	7.77894e-08
AUR62006044	0.768691	3.82746	0.000772742	0.0765864			AUR62017883	1.41118	4.8278	1.13673e-08	1.13133e-06			AUR62022579	1.45264	3.17691	0.000158535	0.0187184			AUR62005506	1.6792	5.38263	4.56271e-10	8.01176e-08
AUR62009983	1.51138	0.852716	0.000787469	0.077741			AUR62020806	-1.03685	6.50667	1.17623e-08	1.16607e-06			AUR62012922	1.42011	5.82311	0.000160873	0.0189202			AUR62029699	2.80761	1.32999	4.99339e-10	8.73376e-08
AUR62007810	-1.0252	4.07836	0.000792554	0.0777655			AUR62025169	-1.79579	1.55507	1.2207e-08	1.20545e-06			AUR62034775	2.05819	0.676128	0.000162322	0.0189985			AUR62040226	1.56244	4.8639	5.14834e-10	8.96973e-08
AUR62027049	0.577948	4.99528	0.000793871	0.0777655			AUR62036147	-1.28252	5.3094	1.25861e-08	1.23807e-06			AUR62033803	1.31571	2.0282	0.000162801	0.0189985			AUR62031569	2.1797	2.5147	6.48793e-10	1.12598e-07
AUR62026970	-1.66897	2.62543	0.00080271	0.0783277			AUR62006424	-1.57618	3.69366	1.2795e-08	1.25376e-06			AUR62023484	1.10238	3.5449	0.000164868	0.0191654			AUR62002035	1.96454	6.6039	6.77956e-10	1.17205e-07
AUR62002229	0.66758	4.3256	0.000809768	0.0786745			AUR62025522	-0.766256	8.73735	1.34154e-08	1.3095e-06			AUR62019258	-1.80463	2.75998	0.000169168	0.0195897			AUR62040165	4.87253	0.994531	7.19994e-10	1.23994e-07
AUR62043372	0.723572	3.3903	0.00081249	0.0786745			AUR62018005	-0.942208	5.87148	1.4218e-08	1.38252e-06			AUR62003766	1.43451	2.50261	0.000170094	0.0196214			AUR62027741	2.72151	2.22731	7.78162e-10	1.33498e-07
AUR62019323	1.12815	1.71607	0.000829515	0.0800165			AUR62044455	1.49203	3.79387	1.51598e-08	1.46847e-06			AUR62002521	1.2178	3.50611	0.000171642	0.0197244			AUR62007952	2.50084	3.14515	7.98362e-10	1.36441e-07
AUR62007619	-0.548255	6.25843	0.000833204	0.0800668			AUR62024485	1.01131	5.69511	1.57601e-08	1.52082e-06			AUR62001101	1.41832	3.83865	0.000173688	0.0198836			AUR62036190	1.35503	3.98981	8.32854e-10	1.41794e-07
AUR62012143	1.24135	2.25272	0.000838115	0.0802337			AUR62001419	-1.26602	3.41681	1.58692e-08	1.52555e-06			AUR62021884	0.916518	4.61964	0.000186688	0.021291			AUR62013277	1.73687	4.84953	8.62957e-10	1.46363e-07
AUR62000063	1.61821	0.639878	0.000853536	0.0814016			AUR62018281	-1.18628	4.16752	1.64573e-08	1.57184e-06			AUR62006306	1.15177	5.68476	0.000187696	0.0213251			AUR62017631	2.60527	1.54214	9.45911e-10	1.59827e-07
AUR62006366	1.55877	0.747303	0.000859066	0.0816209			AUR62000242	-1.07269	5.64308	1.64746e-08	1.57184e-06			AUR62020224	1.42325	3.52324	0.000191012	0.0215744			AUR62031782	1.42267	5.86629	1.07436e-09	1.80849e-07
AUR62029273	0.600577	7.46564	0.000881352	0.0834247			AUR62028078	3.32266	2.21524	1.67543e-08	1.59253e-06			AUR62031561	1.00491	3.43025	0.000191323	0.0215744			AUR62020418	4.62907	0.0780167	1.17683e-09	1.97355e-07
AUR62027513	-1.6311	2.06985	0.00089747	0.0846334			AUR62004699	-0.902602	8.58644	1.69915e-08	1.60905e-06			AUR62018276	2.09672	0.552897	0.000199603	0.0223959			AUR62035277	1.64259	3.99574	1.23713e-09	2.06694e-07
AUR62010038	0.989827	2.66885	0.000907523	0.0852633			AUR62027831	1.58533	3.43	1.7592e-08	1.65973e-06			AUR62029880	-1.05615	5.15617	0.000200097	0.0223959			AUR62000279	1.26472	4.6153	1.292e-09	2.15057e-07
AUR62031345	1.05175	3.64547	0.000916248	0.0857643			AUR62026751	2.5386	2.61071	1.79836e-08	1.69039e-06			AUR62003653	1.70066	5.02305	0.000202261	0.0225543			AUR62033806	2.35448	3.32615	1.3792e-09	2.28723e-07
AUR62022990	1.26256	3.53686	0.0009353	0.0872245			AUR62032655	0.814838	6.21548	1.82762e-08	1.71156e-06			AUR62027173	1.85632	4.51121	0.000203713	0.0226325			AUR62039260	2.96366	2.6369	1.41335e-09	2.33522e-07
AUR62013781	0.773985	5.65376	0.000941136	0.0874086			AUR62025525	1.62794	2.45086	1.84582e-08	1.72225e-06			AUR62021413	-0.86516	5.54554	0.000225522	0.0249633			AUR62021482	3.81623	1.0322	1.6642e-09	2.73956e-07
AUR62012694	0.577809	7.3797	0.000944191	0.0874086			AUR62021464	-0.958864	5.05716	1.85288e-08	1.7225e-06			AUR62003034	-0.984572	3.80395	0.000226829	0.025016			AUR62011822	4.50177	0.441603	1.96453e-09	3.22212e-07
AUR62001840	-0.682755	5.86811	0.000971428	0.0896018			AUR62001823	-0.84181	5.54482	1.94596e-08	1.80243e-06			AUR62015209	-1.00165	8.16194	0.000231421	0.0254293			AUR62016696	1.6642	3.8573	2.11227e-09	3.45178e-07
AUR62025561	0.560291	5.41557	0.000979997	0.0900447			AUR62002445	1.1105	4.31203	1.97126e-08	1.81922e-06			AUR62039998	-0.857331	6.09396	0.000239444	0.0261807			AUR62026589	2.51003	3.0187	2.50454e-09	4.07794e-07
AUR62010396	0.744864	3.62421	0.000986631	0.0900447			AUR62033148	-0.808239	7.45506	2.02873e-08	1.86548e-06			AUR62020055	-0.82213	4.89807	0.000239999	0.0261807			AUR62039233	3.22516	1.04958	2.783e-09	4.51491e-07
AUR62033488	2.07902	0.334966	0.000986918	0.0900447			AUR62017473	1.33229	3.3394	2.17429e-08	1.9921e-06			AUR62033339	-1.34511	1.76132	0.000241077	0.0262034			AUR62018880	1.77401	6.74557	2.81946e-09	4.55756e-07
AUR62021687	0.775665	3.942	0.000998851	0.0908057			AUR62024329	-0.829594	5.72045	2.42948e-08	2.21791e-06			AUR62000138	-1.10804	5.57651	0.000242241	0.0262353			AUR62004689	1.53282	3.56319	2.87746e-09	4.63457e-07
AUR62038740	-0.997416	2.77357	0.00100398	0.0909445			AUR62035048	1.39309	5.03229	2.58497e-08	2.3514e-06			AUR62032876	0.818276	5.80351	0.000246172	0.026511			AUR62021917	1.44539	6.13204	3.33577e-09	5.35349e-07
AUR62012345	-0.9152	3.75299	0.00100954	0.0911216			AUR62007150	-1.90516	6.13109	2.6345e-08	2.38789e-06			AUR62031716	0.989164	3.73914	0.000246548	0.026511			AUR62038383	2.08961	2.54538	3.55025e-09	5.67736e-07
AUR62027151	1.47508	1.05792	0.00101465	0.0912567			AUR62020767	-0.752756	8.31773	2.71712e-08	2.45393e-06			AUR62026289	1.97563	0.622381	0.000255528	0.0273787			AUR62025525	1.71948	3.39953	3.85893e-09	6.14902e-07
AUR62014764	-1.0756	2.99329	0.00102749	0.0917674			AUR62033433	-1.26117	4.328	2.72669e-08	2.45393e-06			AUR62010824	1.93271	4.9503	0.000257518	0.0274942			AUR62014338	1.42119	4.99267	4.13857e-09	6.57123e-07
AUR62030391	0.638321	7.39226	0.00102759	0.0917674			AUR62009169	-1.10861	4.91251	2.76401e-08	2.47872e-06			AUR62006561	1.04559	3.92092	0.00026685	0.0283317			AUR62001891	1.58457	3.73944	4.26497e-09	6.748e-07
AUR62024354	-0.949229	2.53131	0.0010313	0.0917751			AUR62005080	-0.913984	5.23589	2.81159e-08	2.51251e-06			AUR62016655	1.20396	5.2276	0.000267245	0.0283317			AUR62027794	2.45706	5.52475	4.5569e-09	7.1845e-07
AUR62034720	1.16292	1.86707	0.00104491	0.0926599			AUR62035740	1.7857	2.23703	2.97203e-08	2.64657e-06			AUR62037800	-0.95206	8.69772	0.000273303	0.0288489			AUR62004370	2.44532	3.14717	4.67905e-09	7.35119e-07
AUR62028954	2.05653	3.77022	0.00105007	0.0927918			AUR62022036	1.39377	3.46466	3.03992e-08	2.69756e-06			AUR62008021	1.19652	3.62884	0.000274158	0.0288489			AUR62020127	1.43076	5.59335	5.07175e-09	7.94031e-07
AUR62034258	-0.721851	4.41178	0.00106832	0.0940754			AUR62010483	-1.19163	6.05042	3.14633e-08	2.78226e-06			AUR62006752	0.788041	7.30858	0.000274998	0.0288489			AUR62016694	2.67388	3.57421	5.09959e-09	7.95607e-07
AUR62001534	0.94004	3.97464	0.00107588	0.094412			AUR62000983	-2.0201	2.516	3.22326e-08	2.83237e-06			AUR62010171	1.02443	4.81556	0.000280786	0.0293539			AUR62035597	-1.91059	4.5197	5.1406e-09	7.99221e-07
AUR62032387	-1.11899	1.72107	0.00108145	0.094573			AUR62019279	-0.786558	10.0309	3.22532e-08	2.83237e-06			AUR62007756	1.53775	2.89214	0.000282572	0.0294383			AUR62028946	2.82895	2.57898	5.17961e-09	8.02499e-07
AUR62011420	1.00294	4.4234	0.00109123	0.0950984			AUR62031066	1.22456	5.07463	3.28018e-08	2.87061e-06			AUR62033364	-0.879963	5.49258	0.000285464	0.029637			AUR62012093	1.72782	4.7571	5.55357e-09	8.57472e-07
AUR62000510	-0.74719	3.12875	0.00110526	0.0959901			AUR62012096	2.1022	1.47923	3.33903e-08	2.91207e-06			AUR62037019	-0.928327	5.00351	0.000293907	0.030321			AUR62025457	2.81945	1.95133	5.68526e-09	8.74788e-07
AUR62014497	0.978548	2.47256	0.0011155	0.0965477			AUR62022081	-0.775976	7.84706	3.43502e-08	2.97923e-06			AUR62005695	1.17857	4.21865	0.000294066	0.030321			AUR62012808	1.40926	4.17713	5.9819e-09	9.1728e-07
AUR62003390	0.537341	5.71928	0.00119157	0.102589			AUR62017603	-1.48685	3.36397	3.43952e-08	2.97923e-06			AUR62027911	-1.04553	4.94559	0.000302885	0.0311238			AUR62010246	-2.7628	1.32543	6.28824e-09	9.59515e-07
AUR62039734	0.770041	3.39757	0.00119341	0.102589			AUR62013722	-1.42992	2.56277	3.51358e-08	3.03304e-06			AUR62025549	-1.50334	2.98406	0.00030426	0.0311587			AUR62020570	1.68126	2.98002	6.3002e-09	9.59515e-07
AUR62003303	0.725861	3.328	0.0012088	0.103559			AUR62021312	-1.06206	3.75165	3.59255e-08	3.08611e-06			AUR62030734	0.766456	5.72481	0.000310659	0.0317061			AUR62018946	2.54139	4.98103	6.4583e-09	9.8026e-07
AUR62006201	1.84331	0.186747	0.00122542	0.104628			AUR62036106	-0.80892	6.05109	3.59938e-08	3.08611e-06			AUR62041587	-1.0593	4.05962	0.00031649	0.0321921			AUR62035120	1.27282	4.5229	6.83322e-09	1.03366e-06
AUR62006461	-0.637758	5.94788	0.00123848	0.105098			AUR62004620	-0.962167	5.51356	3.6525e-08	3.1211e-06			AUR62020357	1.26813	4.65494	0.000320007	0.0324403			AUR62017058	1.52842	5.02557	7.21973e-09	1.08672e-06
AUR62024805	0.704567	5.17473	0.00124077	0.105098			AUR62026996	1.50731	4.74714	3.75291e-08	3.19615e-06			AUR62042795	1.40233	2.85494	0.000332823	0.0335787			AUR62013015	3.97078	0.821595	7.23249e-09	1.08672e-06
AUR62005539	0.623683	6.96864	0.00124339	0.105098			AUR62021034	-1.59378	2.80901	3.86052e-08	3.2768e-06			AUR62009410	-0.801671	6.33872	0.000333468	0.0335787			AUR62027354	1.19232	4.9361	7.50823e-09	1.12438e-06
AUR62029468	-0.857386	3.63512	0.00125573	0.105612			AUR62007863	-0.955765	6.52972	3.95651e-08	3.34708e-06			AUR62004562	2.0516	1.62999	0.00033957	0.0340792			AUR62025200	3.17492	1.21351	7.65406e-09	1.14239e-06
AUR62041155	1.20061	2.03686	0.00125783	0.105612			AUR62015714	0.846317	5.85851	4.00091e-08	3.3729e-06			AUR62010239	1.12476	3.71088	0.000351341	0.0351269			AUR62022244	3.58118	2.42447	8.37661e-09	1.24608e-06
AUR62020906	0.606417	5.72241	0.001271	0.106168			AUR62031556	-0.891992	5.31329	4.01362e-08	3.3729e-06			AUR62011717	0.860228	4.27061	0.000352923	0.0351269			AUR62030729	4.40224	-0.100139	8.42559e-09	1.24922e-06
AUR62042076	0.592275	4.39962	0.00127405	0.106168			AUR62035757	-1.07972	3.70466	4.16311e-08	3.4705e-06			AUR62026154	1.16451	5.15386	0.000353509	0.0351269			AUR62022806	1.85121	3.39447	8.74703e-09	1.2926e-06
AUR62013264	0.664031	3.95136	0.00127804	0.106168			AUR62027640	0.875229	4.83016	4.16671e-08	3.4705e-06			AUR62010867	0.758593	6.72498	0.000355012	0.0351602			AUR62023209	2.43762	2.34973	8.85193e-09	1.3038e-06
AUR62022975	0.821413	6.66647	0.00128126	0.106168			AUR62025237	2.56045	3.23268	4.17078e-08	3.4705e-06	CqGermin-6		AUR62005103	1.07763	4.22633	0.000357531	0.0352935			AUR62008278	1.34555	4.68367	8.9984e-09	1.32102e-06
AUR62032655	0.58903	6.04376	0.0012912	0.106642			AUR62029008	-1.50496	2.98326	4.28194e-08	3.55135e-06			AUR62002452	-1.13915	5.29073	0.000361111	0.0355305			AUR62026761	3.38662	1.18318	9.1322e-09	1.33629e-06
AUR62026869	0.787958	5.26235	0.00131461	0.108222			AUR62002035	0.922974	6.4676	4.56035e-08	3.76994e-06			AUR62032319	-0.968805	5.1435	0.000369506	0.0361524			AUR62027152	3.33853	0.453887	9.2372e-09	1.34725e-06
AUR62007304	0.978474	2.97779	0.00135908	0.1113			AUR62039712	-0.743139	11.2911	4.83746e-08	3.98603e-06			AUR62015871	0.828738	4.23631	0.000369833	0.0361524			AUR62006329	1.77763	4.57861	1.00884e-08	1.46661e-06
AUR62036556	-0.826954	4.48756	0.00136129	0.1113			AUR62038278	-1.1826	4.43291	4.92337e-08	4.0437e-06			AUR62004024	0.907865	4.46828	0.000375192	0.0365576			AUR62026978	1.61269	2.84885	1.13307e-08	1.64189e-06
AUR62000345	1.38723	2.08195	0.00136736	0.1113			AUR62024440	1.08885	5.22849	4.98462e-08	4.0808e-06			AUR62028592	-1.01039	4.95515	0.000378777	0.0367878			AUR62004614	1.25761	4.63228	1.14093e-08	1.64794e-06
AUR62008024	-0.956365	2.13752	0.00136962	0.1113			AUR62004092	1.97157	2.44368	5.31807e-08	4.33979e-06			AUR62013296	1.14941	3.80745	0.000387381	0.0375024			AUR62042825	2.00952	5.58535	1.14763e-08	1.65229e-06
AUR62021551	-0.69034	3.54308	0.00137549	0.111419			AUR62014191	-0.76722	5.75599	5.60859e-08	4.5622e-06			AUR62032664	1.11121	2.7677	0.000393511	0.0379738			AUR62012478	2.20182	1.82317	1.17514e-08	1.68648e-06
AUR62043708	1.08702	1.81919	0.00138045	0.111463			AUR62000187	-1.05662	4.247	5.71266e-08	4.62778e-06			AUR62023413	1.3422	2.69661	0.000396326	0.038106			AUR62029026	2.44188	0.988143	1.18542e-08	1.6958e-06
AUR62038132	0.702758	5.18318	0.00138495	0.111471			AUR62030819	-1.39711	4.33948	5.72569e-08	4.62778e-06			AUR62030381	1.26499	4.86156	0.000397412	0.038106			AUR62007604	7.10374	-0.0979005	1.19814e-08	1.70854e-06
AUR62007416	0.762414	5.59401	0.00139868	0.111927			AUR62024514	1.52454	2.4904	5.91865e-08	4.76855e-06			AUR62009669	0.873467	6.16228	0.00040382	0.0385975			AUR62006492	1.41872	6.49237	1.3341e-08	1.89637e-06
AUR62036056	0.592013	4.38062	0.00139948	0.111927			AUR62030388	1.62431	2.2131	5.95804e-08	4.7851e-06			AUR62036531	0.878429	3.74708	0.000411594	0.0392161			AUR62040660	1.59682	3.9708	1.42307e-08	2.01643e-06
AUR62010823	-1.0559	4.56404	0.00141885	0.113119			AUR62043571	1.64037	2.16201	6.42526e-08	5.14406e-06			AUR62001505	1.40157	1.8122	0.000420596	0.0399473			AUR62036285	1.34648	5.28093	1.54839e-08	2.1871e-06
AUR62000141	1.11753	1.88072	0.00142494	0.113247			AUR62025183	-0.823892	8.56561	6.67182e-08	5.32466e-06			AUR62007573	0.914035	5.98764	0.000428418	0.0405623			AUR62037914	5.23957	0.981576	1.56269e-08	2.20034e-06
AUR62013530	-1.46997	0.798431	0.00144229	0.114134			AUR62015353	-0.955289	5.02718	6.90125e-08	5.49049e-06			AUR62026853	1.26314	8.61886	0.000430224	0.0406056			AUR62001765	1.60889	5.82498	1.66231e-08	2.33329e-06
AUR62001901	-0.603498	4.9658	0.00144514	0.114134			AUR62028462	0.911006	6.44226	7.10413e-08	5.63424e-06			AUR62026311	0.826954	3.93975	0.000434012	0.0408			AUR62040679	1.23314	4.74851	1.67091e-08	2.33803e-06
AUR62018281	-1.0285	4.21028	0.00145597	0.114632			AUR62000124	0.822462	5.15804	7.36296e-08	5.82132e-06			AUR62040714	1.50584	3.93707	0.000434994	0.0408			AUR62042795	2.62184	3.82733	1.73021e-08	2.41293e-06
AUR62024514	0.973553	2.04782	0.00146279	0.114811			AUR62020771	-0.755266	9.18862	7.59667e-08	5.98745e-06			AUR62018418	-2.00769	1.66193	0.000436389	0.0408037			AUR62003197	1.55466	3.57121	1.73522e-08	2.41293e-06
AUR62026288	1.49513	0.711803	0.00147102	0.115099			AUR62025255	-0.760499	6.4074	7.76684e-08	6.10262e-06			AUR62006630	-0.929681	6.35413	0.000439669	0.04094			AUR62018303	1.55727	3.17336	1.74896e-08	2.4245e-06
AUR62038690	0.503503	5.51648	0.00147646	0.115168			AUR62024441	1.0096	5.66939	7.86438e-08	6.16019e-06			AUR62004632	-0.875144	6.18178	0.000440566	0.04094			AUR62013510	2.23048	2.14998	1.79009e-08	2.47386e-06
AUR62043962	0.860663	4.07511	0.00148992	0.115861			AUR62033978	-1.53636	1.98552	8.102e-08	6.32679e-06			AUR62028078	1.1819	3.85996	0.000448374	0.0415373			AUR62012948	3.49981	1.15992	1.79632e-08	2.47483e-06
AUR62007638	1.14866	1.57724	0.00150042	0.11632			AUR62024168	-1.50378	6.08273	8.27749e-08	6.444e-06			AUR62023931	1.17088	3.03114	0.000453824	0.0419132			AUR62025133	1.70745	5.14718	1.89246e-08	2.59929e-06
AUR62006381	-1.2062	2.88877	0.00150897	0.116624			AUR62021910	-0.745758	8.1344	8.3905e-08	6.51201e-06			AUR62037134	-0.838593	5.3765	0.000455699	0.0419578			AUR62024475	1.62276	4.19489	2.00482e-08	2.74519e-06
AUR62020884	0.716319	4.26116	0.00153891	0.118576			AUR62025570	1.22492	3.4453	8.83022e-08	6.83238e-06			AUR62019040	0.990886	4.33631	0.000458894	0.042035			AUR62009865	3.69907	1.23362	2.03288e-08	2.77513e-06
AUR62033200	1.30985	1.16284	0.00155899	0.119494			AUR62019265	-1.32535	2.88055	8.92126e-08	6.88184e-06			AUR62025343	2.32895	-0.0409354	0.00045933	0.042035			AUR62011190	1.89673	2.89983	2.04139e-08	2.77828e-06
AUR62040571	-0.711149	4.64033	0.00156028	0.119494			AUR62041107	1.95157	2.08741	9.09846e-08	6.98098e-06			AUR62039962	1.20475	4.1527	0.000466256	0.0425395			AUR62006561	1.6758	4.36415	2.07592e-08	2.80841e-06
AUR62000754	0.554603	4.67943	0.00157252	0.11991			AUR62019697	0.80477	6.33358	9.10479e-08	6.98098e-06			AUR62033338	-1.30226	3.03468	0.00046774	0.042546			AUR62041451	1.28558	4.12261	2.07608e-08	2.80841e-06
AUR62041661	0.768034	3.44255	0.00157527	0.11991			AUR62026478	-1.19099	3.43743	9.43108e-08	7.20938e-06			AUR62019420	-1.17898	3.20086	0.000472591	0.0428055			AUR62035407	1.293	5.36131	2.0881e-08	2.81616e-06
AUR62031604	1.61518	0.463989	0.00157995	0.11991			AUR62025957	-0.769723	5.6835	9.47273e-08	7.21947e-06			AUR62034604	-1.43981	2.39235	0.000473769	0.0428055			AUR62029467	1.41988	5.56134	2.12495e-08	2.85726e-06
AUR62000521	-0.576087	4.55345	0.00158626	0.120028			AUR62040851	-0.988655	5.56297	9.74931e-08	7.40043e-06	NPR5		AUR62040531	0.748907	5.16745	0.000475302	0.0428055			AUR62025086	-2.88438	1.68195	2.13261e-08	2.85897e-06
AUR62016137	-0.803485	3.48504	0.0016215	0.122233			AUR62019720	-0.877617	4.79788	9.79369e-08	7.40043e-06			AUR62038383	1.26392	1.93138	0.00047628	0.0428055			AUR62031038	1.34467	3.84046	2.25375e-08	3.01236e-06
AUR62038501	-1.66759	0.784254	0.00162507	0.122233			AUR62019232	1.80577	2.06898	9.79764e-08	7.40043e-06			AUR62010308	1.2823	2.79465	0.000485099	0.0434684			AUR62012970	1.81492	5.72228	2.27682e-08	3.03414e-06
AUR62017473	0.900614	2.99692	0.00168357	0.126258			AUR62003563	-1.02101	4.48966	1.02211e-07	7.6974e-06			AUR62037809	1.0214	5.30399	0.000499145	0.0444802			AUR62031693	3.08634	3.00324	2.44799e-08	3.25256e-06
AUR62039475	-0.63631	5.03477	0.00169036	0.126392			AUR62002696	-0.921978	5.07778	1.05643e-07	7.93231e-06			AUR62032323	1.7642	1.32754	0.000499345	0.0444802			AUR62034881	4.34771	0.89342	2.47419e-08	3.27765e-06
AUR62012118	-0.596084	5.97969	0.00170266	0.126766			AUR62028807	-0.90136	5.52483	1.07537e-07	8.05065e-06			AUR62022975	-0.9508	6.99677	0.000508055	0.0451225			AUR62000777	1.3526	4.62814	2.49945e-08	3.30133e-06
AUR62014060	-1.00385	3.7579	0.00170539	0.126766			AUR62006875	-0.77356	5.4864	1.0975e-07	8.19217e-06			AUR62006148	0.771877	4.67263	0.000512761	0.0454065			AUR62033183	1.28288	5.39939	2.53557e-08	3.3392e-06
AUR62026054	-1.28775	1.22215	0.00171306	0.126962			AUR62019080	0.956538	4.32483	1.14991e-07	8.55824e-06			AUR62008152	1.00207	3.68284	0.000516503	0.0456037			AUR62010867	1.24218	7.0328	2.54345e-08	3.33975e-06
AUR62016915	-0.695301	7.65432	0.0017291	0.127776			AUR62011351	-0.759135	6.83276	1.15935e-07	8.60329e-06			AUR62040582	2.57987	2.24536	0.000518568	0.0456522			AUR62011742	1.41759	4.01579	2.56636e-08	3.35999e-06
AUR62018908	-1.73934	1.00501	0.00176274	0.129883			AUR62041347	0.731258	7.75124	1.16652e-07	8.63122e-06			AUR62029900	1.33097	2.04986	0.000521581	0.0457835			AUR62023174	1.54086	4.26405	2.82944e-08	3.69361e-06
AUR62004042	1.43983	0.80569	0.00179341	0.131759			AUR62026022	1.20577	5.40988	1.23494e-07	9.08779e-06			AUR62033293	1.335	2.9458	0.000525812	0.0460208			AUR62005386	1.81764	4.26979	2.89924e-08	3.77373e-06
AUR62007910	0.845795	2.39076	0.00180413	0.132025			AUR62044095	1.31128	3.67922	1.23539e-07	9.08779e-06			AUR62009665	0.759733	4.72115	0.00053086	0.0462147			AUR62018069	2.69001	3.83435	3.18983e-08	4.13994e-06
AUR62017629	-1.05671	1.59239	0.00181314	0.132025			AUR62028718	-0.877891	4.97826	1.25241e-07	9.18643e-06			AUR62016159	1.51247	2.02093	0.000531098	0.0462147			AUR62002452	-1.40323	5.19421	3.20194e-08	4.14365e-06
AUR62039236	1.0733	2.4796	0.00182006	0.132025			AUR62025219	2.2258	1.59552	1.30255e-07	9.52665e-06			AUR62007952	1.35288	2.24483	0.000538897	0.046647			AUR62033803	2.06302	2.5959	3.37872e-08	4.35982e-06
AUR62033977	-0.55376	6.3028	0.00182512	0.132025			AUR62004667	-0.942854	6.62562	1.34104e-07	9.77992e-06			AUR62037262	-0.943135	3.35574	0.00054065	0.046647			AUR62039532	1.47305	3.52384	3.41309e-08	4.39151e-06
AUR62037807	0.635343	5.11803	0.00182831	0.132025			AUR62019698	0.938446	4.69893	1.35812e-07	9.87613e-06			AUR62003486	2.09806	0.616528	0.000540713	0.046647			AUR62000754	1.10252	5.41054	4.03411e-08	5.17569e-06
AUR62042205	1.58111	0.351208	0.00183411	0.132025			AUR62036457	-1.1561	6.72166	1.36355e-07	9.88727e-06			AUR62034732	1.27334	1.8275	0.000545784	0.0469499			AUR62024713	1.11859	5.04427	4.08579e-08	5.22701e-06
AUR62005442	-0.65221	4.44786	0.00183607	0.132025			AUR62020622	-1.31141	2.8486	1.40275e-07	1.01425e-05			AUR62000853	1.06935	2.70989	0.000565263	0.048487			AUR62018906	1.62754	5.14495	4.17875e-08	5.33071e-06
AUR62007026	0.591578	7.03444	0.00183883	0.132025			AUR62024573	-0.888848	5.25896	1.42303e-07	1.026e-05			AUR62024807	1.59055	3.95648	0.000580089	0.0496174			AUR62005517	4.15146	0.462873	4.34479e-08	5.52677e-06
AUR62004648	-1.03767	1.5846	0.00187028	0.133903			AUR62006931	-1.31544	4.37881	1.42726e-07	1.02613e-05			AUR62009210	1.23823	3.97448	0.000584162	0.0498242	DGE FDR		AUR62028733	1.37154	3.73106	4.77091e-08	6.05163e-06
AUR62013892	0.684526	5.873	0.00188505	0.134449			AUR62013614	-0.701475	7.2599	1.46729e-07	1.05193e-05			AUR62006008	0.799941	4.15332	0.00058928	0.0501188			AUR62022919	1.80416	2.61283	4.86962e-08	6.15938e-06
AUR62005257	0.593324	4.52376	0.00188856	0.134449			AUR62010504	-1.0378	5.39386	1.5291e-07	1.09316e-05			AUR62028015	-1.03879	5.66344	0.000590976	0.0501214			AUR62005257	1.13042	5.18498	4.95293e-08	6.24711e-06
AUR62035598	1.22647	3.45605	0.00191971	0.136284			AUR62001249	-0.75893	7.52224	1.53437e-07	1.09384e-05			AUR62000926	1.17595	1.98743	0.000597073	0.0503934			AUR62029715	3.65653	0.037263	5.16709e-08	6.49841e-06
AUR62024100	-0.679892	6.60554	0.00192597	0.136344			AUR62021402	-0.788704	5.18985	1.57298e-07	1.11657e-05			AUR62022235	-0.734917	6.5703	0.000597531	0.0503934			AUR62041620	1.16696	4.73413	5.1812e-08	6.49841e-06
AUR62004567	1.0522	6.22437	0.00193346	0.136492			AUR62000113	-0.772697	6.62336	1.57506e-07	1.11657e-05			AUR62025415	-1.00116	4.16279	0.000600934	0.0505389			AUR62018713	1.60726	5.14028	5.20909e-08	6.51514e-06	CqMyc2
AUR62035595	-0.747971	4.20468	0.00195085	0.137337			AUR62031268	-1.04486	4.62964	1.59879e-07	1.13024e-05			AUR62011709	1.27518	7.57179	0.000604118	0.0506652			AUR62007090	2.7354	2.79541	5.57803e-08	6.95716e-06
AUR62000446	0.875751	2.34845	0.00201488	0.140339			AUR62033932	1.13689	4.4775	1.62275e-07	1.14399e-05			AUR62023585	0.987336	5.30625	0.000608616	0.0508114			AUR62039373	1.55999	3.83968	5.72262e-08	7.11564e-06
AUR62012097	-0.788576	3.63603	0.00201619	0.140339			AUR62011618	-2.04248	0.957364	1.6274e-07	1.1441e-05			AUR62020258	1.01391	3.8269	0.000609238	0.0508114			AUR62014540	1.40488	3.42928	5.73689e-08	7.11564e-06
AUR62012765	-0.601847	5.77518	0.00201762	0.140339			AUR62026737	-1.54325	8.88356	1.66449e-07	1.16693e-05			AUR62011870	0.787063	4.91124	0.000613598	0.0510337			AUR62025650	2.15391	1.95051	5.75431e-08	7.11754e-06
AUR62040271	0.52455	5.60115	0.00201785	0.140339			AUR62025236	2.35138	4.08374	1.67212e-07	1.16906e-05			AUR62026547	-1.10892	3.77196	0.000630758	0.0523164			AUR62012877	2.97052	0.603305	6.47189e-08	7.98307e-06
AUR62001224	1.83895	0.617761	0.00202209	0.140339			AUR62027376	-0.800395	5.27591	1.69438e-07	1.18136e-05			AUR62019440	1.16182	5.68103	0.000634809	0.0525078			AUR62021617	2.02695	1.92778	7.36775e-08	9.04823e-06
AUR62013685	-0.718979	4.64833	0.0020276	0.140339			AUR62022834	-1.97941	1.08062	1.70554e-07	1.18589e-05			AUR62008725	-1.01243	3.67742	0.000637881	0.05253			AUR62044049	2.71146	3.32374	7.37584e-08	9.04823e-06
AUR62000423	0.985225	3.32432	0.00203328	0.140339			AUR62000102	-0.736746	9.91899	1.71585e-07	1.18979e-05			AUR62026510	-0.913839	3.63362	0.000638567	0.05253			AUR62022664	1.56789	5.78019	7.50187e-08	9.1777e-06
AUR62006740	1.37072	1.75342	0.00203793	0.140339			AUR62025232	2.46256	1.06047	1.75808e-07	1.21576e-05	CqGermin-3		AUR62000674	0.998697	4.70422	0.000654663	0.0537074			AUR62006031	-1.51912	4.88135	8.00747e-08	9.76955e-06
AUR62033914	0.499533	8.14696	0.00205312	0.141001			AUR62012592	0.724176	6.45632	1.90892e-07	1.31648e-05			AUR62040207	1.14972	3.84402	0.000661006	0.0539954			AUR62023178	1.30633	3.98728	9.07067e-08	1.10366e-05
AUR62006666	0.897763	2.64	0.00205968	0.141068			AUR62025234	1.31352	5.17268	1.93095e-07	1.32806e-05			AUR62012970	1.22876	5.29845	0.000661761	0.0539954			AUR62023172	1.47388	3.30149	9.16645e-08	1.1123e-05
AUR62001078	-0.935656	3.40511	0.00207808	0.141621			AUR62027420	1.68616	4.08653	1.97601e-07	1.35538e-05			AUR62039233	1.99195	0.062926	0.000681906	0.0554743			AUR62043269	1.54435	6.22839	9.21617e-08	1.11531e-05
AUR62037493	-0.816489	2.75329	0.00207895	0.141621			AUR62000093	-1.33807	2.48963	2.07844e-07	1.4218e-05			AUR62042693	1.00974	6.20578	0.000683571	0.0554743			AUR62039951	2.30397	4.72332	9.60369e-08	1.15907e-05
AUR62020016	1.51401	0.642079	0.00210421	0.142956			AUR62025241	3.60711	1.79009	2.09747e-07	1.43096e-05			AUR62016694	1.65572	2.74402	0.000691477	0.055965			AUR62032949	1.36187	3.93881	9.68319e-08	1.16552e-05
AUR62012660	-1.43357	1.0498	0.00214	0.144998			AUR62032575	-1.63434	2.58118	2.19956e-07	1.49659e-05			AUR62021084	1.32769	1.71025	0.00071406	0.0573419			AUR62039370	2.39133	1.01388	9.7487e-08	1.17026e-05
AUR62021845	0.778784	4.61307	0.0021485	0.145064			AUR62030252	1.35248	4.08805	2.20728e-07	1.49782e-05			AUR62010899	0.762071	4.50242	0.000714612	0.0573419			AUR62029471	1.68717	3.69981	9.79633e-08	1.17284e-05
AUR62017591	0.644877	3.94198	0.00215246	0.145064			AUR62043408	-0.919119	4.79904	2.23898e-07	1.51528e-05			AUR62012135	-1.18712	2.7198	0.000716178	0.0573419			AUR62015272	2.77032	3.17834	9.91509e-08	1.18389e-05
AUR62012772	0.97673	4.01037	0.00218751	0.147035			AUR62001078	-1.62461	3.18013	2.24592e-07	1.51593e-05			AUR62031035	-0.729335	5.71764	0.00071635	0.0573419			AUR62001467	1.42201	6.08781	1.00898e-07	1.20154e-05
AUR62005995	-0.744354	2.90306	0.00219359	0.147052			AUR62027872	-0.923154	5.21228	2.26007e-07	1.51853e-05			AUR62029467	0.836048	5.17493	0.000720872	0.0573419			AUR62009687	1.73827	3.70437	1.0435e-07	1.23936e-05
AUR62011314	0.589983	6.25342	0.00220714	0.147569			AUR62035336	2.86875	0.540302	2.26172e-07	1.51853e-05			AUR62018777	1.05776	3.40634	0.000721664	0.0573419			AUR62001433	1.49851	2.65495	1.05928e-07	1.25477e-05
AUR62016100	0.525805	8.7741	0.00222564	0.148063			AUR62039982	-1.4558	2.72214	2.27029e-07	1.52026e-05			AUR62024561	-1.18978	2.08046	0.000724278	0.0573419			AUR62004252	2.35317	1.63712	1.07541e-07	1.26741e-05
AUR62000305	0.967639	2.81854	0.00222624	0.148063			AUR62003141	-0.923554	11.2572	2.29647e-07	1.53374e-05			AUR62011708	1.09086	6.87158	0.00072461	0.0573419			AUR62026880	1.3124	4.0115	1.07561e-07	1.26741e-05
AUR62021657	-0.753622	6.26946	0.00223444	0.148078			AUR62010745	2.24997	2.32017	2.31622e-07	1.54287e-05			AUR62017851	1.42384	1.97508	0.00072563	0.0573419			AUR62018300	1.44498	4.20239	1.08703e-07	1.27751e-05
AUR62010366	0.601124	5.48239	0.00223819	0.148078			AUR62006689	2.4407	1.29573	2.40145e-07	1.59546e-05			AUR62019318	-0.924012	5.84518	0.000728276	0.0574003			AUR62020419	4.50244	0.475371	1.15239e-07	1.35077e-05
AUR62037993	1.50432	0.560482	0.00225467	0.148779			AUR62024110	-1.29078	5.31699	2.47769e-07	1.64181e-05			AUR62005330	1.15948	4.53766	0.000739101	0.0581014			AUR62042076	1.52346	4.97042	1.17011e-07	1.36796e-05
AUR62014094	-1.84263	-0.0300015	0.00226546	0.149102			AUR62035488	-0.877	4.96615	2.51276e-07	1.66071e-05			AUR62006461	0.826098	5.7441	0.000751242	0.0589021			AUR62005095	2.55505	1.01413	1.19836e-07	1.39734e-05
AUR62038986	0.649059	3.56744	0.00227464	0.149317			AUR62015986	0.887035	5.03575	2.53345e-07	1.67004e-05			AUR62017559	-0.7272	7.48922	0.000753893	0.0589488			AUR62014855	1.42794	5.30259	1.24254e-07	1.44509e-05
AUR62042442	0.635783	4.31248	0.00231168	0.150991			AUR62002918	0.87175	6.61552	2.54882e-07	1.67581e-05			AUR62031584	0.902804	3.33157	0.000755754	0.0589488			AUR62003823	1.32868	4.77388	1.37732e-07	1.5977e-05
AUR62035137	0.774968	5.98146	0.0023121	0.150991			AUR62019423	-1.23477	3.95398	2.55563e-07	1.67595e-05			AUR62016230	2.24104	0.627679	0.000758823	0.0590353			AUR62043690	1.34165	4.02925	1.39224e-07	1.61082e-05
AUR62027742	0.753795	4.85597	0.00232055	0.151153			AUR62042417	-0.688347	9.58844	2.65786e-07	1.7385e-05			AUR62042086	1.05142	2.9277	0.000760974	0.05905			AUR62009919	1.34897	4.15303	1.44581e-07	1.6685e-05
AUR62020755	0.610241	5.44701	0.00233833	0.151919			AUR62028600	0.86464	4.94008	2.67261e-07	1.74366e-05			AUR62021249	0.938769	4.18899	0.000762961	0.059052			AUR62000145	1.21211	4.64262	1.46899e-07	1.69089e-05
AUR62013500	0.724446	5.36804	0.00235942	0.15215			AUR62011646	-1.27053	3.23264	2.74186e-07	1.78425e-05			AUR62009861	1.11069	2.18244	0.000785986	0.0606781			AUR62022954	1.59267	6.78189	1.48496e-07	1.70489e-05
AUR62011315	-0.730835	2.93244	0.00236015	0.15215			AUR62038222	-0.826395	4.65762	2.76738e-07	1.79582e-05			AUR62026077	1.57808	2.90992	0.000788389	0.060708			AUR62039758	1.2166	5.97353	1.49482e-07	1.71182e-05
AUR62010660	1.12011	1.82466	0.00236131	0.15215			AUR62001845	-0.780898	5.04502	2.77379e-07	1.79582e-05			AUR62023953	1.13715	2.33905	0.000799236	0.0613862			AUR62006689	1.63949	3.79477	1.54438e-07	1.76406e-05
AUR62039369	-0.653153	3.77039	0.00236872	0.15215			AUR62000063	2.18462	1.12453	2.81642e-07	1.81877e-05			AUR62020188	0.865718	4.28083	0.000801855	0.0614307			AUR62018944	1.70568	2.17828	1.54838e-07	1.76413e-05
AUR62033167	0.748379	5.56675	0.00237198	0.15215			AUR62000754	0.829704	4.88439	2.95224e-07	1.90165e-05			AUR62023652	0.81465	3.90012	0.000839262	0.0640294			AUR62004551	1.95093	4.19729	1.56137e-07	1.77441e-05
AUR62021282	0.606387	5.96645	0.00237857	0.152186			AUR62000345	1.79087	2.45332	2.95973e-07	1.90165e-05			AUR62023916	1.62433	1.4883	0.000840029	0.0640294			AUR62024575	2.02057	2.38146	1.60628e-07	1.82083e-05
AUR62034116	-1.14137	1.18254	0.00239144	0.152623			AUR62033172	0.894772	4.46935	2.97748e-07	1.90562e-05			AUR62023735	-1.03752	4.48447	0.000858271	0.0652546			AUR62024513	1.0968	5.19494	1.67294e-07	1.89161e-05
AUR62002933	-0.60123	6.11174	0.00241164	0.153224			AUR62023327	-1.3627	3.32548	2.98093e-07	1.90562e-05			AUR62008436	1.01149	5.092	0.000865535	0.0656412			AUR62008828	1.20437	4.07651	1.79361e-07	2.02294e-05
AUR62009322	0.702351	3.44829	0.00241836	0.153224			AUR62011317	-0.739027	6.50192	3.03262e-07	1.93311e-05			AUR62001868	-1.78121	0.336523	0.000877911	0.0662575			AUR62020739	3.70084	0.559293	1.81565e-07	2.04266e-05
AUR62012580	-0.612665	5.34157	0.00241904	0.153224			AUR62041661	1.03935	3.6619	3.03916e-07	1.93311e-05			AUR62004288	1.06556	3.17311	0.000878064	0.0662575			AUR62033641	1.29028	5.67629	1.8944e-07	2.1259e-05
AUR62001097	0.553966	5.74645	0.00243101	0.153597			AUR62001435	0.778249	5.41299	3.06352e-07	1.94243e-05			AUR62016911	1.03516	2.62488	0.000887734	0.0668198			AUR62034520	2.9383	0.433395	1.96757e-07	2.2025e-05
AUR62000396	-1.03054	6.3823	0.0024721	0.155804			AUR62013510	1.45249	2.31079	3.06912e-07	1.94243e-05			AUR62022995	-1.76265	0.340638	0.000896312	0.0671848			AUR62001505	1.89024	2.18123	1.99361e-07	2.22608e-05
AUR62019118	-0.797817	2.98009	0.00247856	0.155823			AUR62043921	2.46492	1.28687	3.20077e-07	2.02071e-05			AUR62016043	0.925522	4.54758	0.000898931	0.0671848			AUR62008595	1.21489	6.34144	2.15711e-07	2.40266e-05
AUR62036707	-1.08084	1.29331	0.00250199	0.156905			AUR62000064	2.16038	1.42471	3.30494e-07	2.08129e-05			AUR62036222	-1.26769	2.4936	0.000899278	0.0671848			AUR62036232	2.04775	3.90626	2.21594e-07	2.46206e-05
AUR62032204	-0.860138	3.70788	0.00250876	0.15694			AUR62030387	1.49903	2.4991	3.32634e-07	2.08958e-05			AUR62032441	1.23034	4.42768	0.000903088	0.0673024			AUR62032361	1.51568	4.0498	2.3632e-07	2.61873e-05
AUR62044762	1.59809	0.353867	0.00251737	0.15709			AUR62027078	-0.954959	6.08172	3.34176e-07	2.09408e-05			AUR62028932	0.709572	5.10536	0.000916883	0.0680837			AUR62024052	6.92276	-0.25835	2.36864e-07	2.61873e-05
AUR62017565	-0.960489	1.65369	0.00253972	0.157337			AUR62004882	-1.26225	3.47192	3.39736e-07	2.12368e-05			AUR62014680	1.27247	1.53269	0.000918094	0.0680837			AUR62019829	3.7381	0.0893889	2.38306e-07	2.6253e-05
AUR62022453	-1.66947	1.90829	0.00254135	0.157337			AUR62002434	0.878012	4.49759	3.55402e-07	2.21616e-05			AUR62040692	1.1872	2.95138	0.00092238	0.0682334			AUR62018684	1.70499	5.63191	2.38632e-07	2.6253e-05
AUR62023556	2.03956	-0.125976	0.00254287	0.157337			AUR62002145	-1.55772	2.72999	3.6969e-07	2.2996e-05			AUR62040573	0.955424	6.72384	0.000942415	0.069491			AUR62018592	-1.25032	3.34307	2.44844e-07	2.68704e-05
AUR62019110	0.708305	4.68939	0.00255785	0.157337			AUR62021401	-1.59568	1.86846	3.7225e-07	2.30986e-05			AUR62013314	0.794169	4.97428	0.000944503	0.069491			AUR62013078	1.27857	4.35221	2.75745e-07	3.01877e-05
AUR62028262	0.512033	5.85985	0.00255863	0.157337			AUR62009210	-0.945138	4.42052	3.7489e-07	2.32057e-05			AUR62010724	1.33774	5.20513	0.000946304	0.069491			AUR62022867	1.08403	5.42133	2.82306e-07	3.08306e-05
AUR62027988	-0.506853	5.19864	0.00255868	0.157337			AUR62005055	3.10406	2.50115	3.82005e-07	2.35886e-05			AUR62028340	-0.94946	4.61489	0.000950351	0.0696184			AUR62022233	1.84873	2.44574	3.08462e-07	3.35613e-05
AUR62013706	-0.70528	2.98483	0.00257629	0.158035			AUR62010469	-0.872241	4.53871	3.95353e-07	2.43536e-05			AUR62025457	1.74039	1.07812	0.000952903	0.0696359			AUR62015562	1.15204	5.17608	3.0881e-07	3.35613e-05
AUR62027823	-2.20739	0.320641	0.00259812	0.158989			AUR62012808	0.963028	3.9352	4.28592e-07	2.6313e-05			AUR62028863	1.169	3.28556	0.000961018	0.0700589			AUR62028863	1.44376	3.47613	3.47383e-07	3.76621e-05
AUR62013908	-1.41921	1.36043	0.00260634	0.159106			AUR62043745	3.10589	1.13498	4.29236e-07	2.6313e-05			AUR62011331	-1.02872	4.29983	0.00096764	0.0703713			AUR62026367	1.60288	6.08664	3.57144e-07	3.86267e-05
AUR62020438	0.653267	6.99887	0.00261803	0.159435			AUR62001640	-1.47015	4.5282	4.32384e-07	2.64421e-05			AUR62020054	-0.994995	2.76633	0.000975123	0.0707264			AUR62013393	1.69443	3.20198	3.78112e-07	4.0796e-05
AUR62008008	-0.595873	4.24434	0.0026886	0.163339			AUR62001160	-1.68829	1.57668	4.34731e-07	2.65217e-05			AUR62006029	-0.937392	3.42571	0.000977221	0.0707264			AUR62015682	1.0891	4.40642	3.80227e-07	4.09256e-05
AUR62036692	1.18436	1.54928	0.00271499	0.164176			AUR62006098	0.752105	5.46031	4.40165e-07	2.67889e-05			AUR62030719	-1.49336	1.45714	0.000980332	0.0707359			AUR62001178	1.05271	4.67034	3.91803e-07	4.20704e-05
AUR62030553	-0.928821	4.63625	0.00271536	0.164176			AUR62026466	-0.740568	5.6395	4.42418e-07	2.68615e-05			AUR62011402	1.1047	4.91032	0.000982052	0.0707359			AUR62003608	2.59395	1.05511	3.94356e-07	4.20987e-05
AUR62030963	1.46472	0.608213	0.0027269	0.164349			AUR62007967	-0.934508	5.18102	4.45377e-07	2.69766e-05			AUR62002757	1.26666	2.86448	0.000988411	0.0710241			AUR62028600	1.12302	5.38209	3.9474e-07	4.20987e-05
AUR62043940	1.01048	1.8521	0.00273124	0.164349			AUR62003234	-0.891063	5.03196	4.52381e-07	2.73357e-05			AUR62015320	1.30402	2.00962	0.00099491	0.0713208			AUR62019869	1.13304	7.17886	3.94887e-07	4.20987e-05
AUR62030950	0.575691	4.47948	0.00274115	0.164372			AUR62018901	-0.724898	5.7311	4.70819e-07	2.83712e-05			AUR62029324	0.853463	4.12834	0.00100393	0.0717962			AUR62025458	3.49566	0.597778	4.11592e-07	4.37754e-05
AUR62022466	0.736734	3.1843	0.00274462	0.164372			AUR62003390	0.859258	5.95045	4.71754e-07	2.83712e-05			AUR62040569	0.878489	8.16319	0.00101309	0.0722188			AUR62020857	1.17861	3.91189	4.22976e-07	4.48375e-05
AUR62028008	-1.60264	0.166177	0.00275581	0.164651			AUR62005433	0.928544	4.34624	4.74351e-07	2.846e-05			AUR62022443	-0.848765	5.37015	0.00101473	0.0722188			AUR62026311	1.19183	4.17076	4.23847e-07	4.48375e-05
AUR62011391	0.588956	5.90763	0.00280078	0.166944			AUR62005620	-0.98984	4.4495	4.85057e-07	2.90336e-05			AUR62018713	0.965453	4.69705	0.00101703	0.0722188	MYC2		AUR62032633	2.43619	0.836868	4.24583e-07	4.48375e-05
AUR62001210	-0.726251	3.84264	0.00280938	0.167062			AUR62030577	0.976295	4.61665	4.90888e-07	2.93135e-05			AUR62009960	-1.03285	2.60351	0.00101981	0.0722458			AUR62009710	1.15218	6.50574	4.39047e-07	4.6256e-05
AUR62024329	-0.501893	5.82524	0.00283894	0.168087			AUR62043127	-0.749712	5.26392	5.06707e-07	3.01871e-05			AUR62018678	2.06369	0.522119	0.00103315	0.0730193			AUR62023414	3.39255	0.116732	4.41973e-07	4.64549e-05
AUR62028403	0.585501	5.00959	0.00283992	0.168087			AUR62014859	0.977353	5.25182	5.13602e-07	3.05262e-05			AUR62002156	-0.88338	7.24226	0.00106065	0.0747868			AUR62035600	-1.46758	6.06313	4.47102e-07	4.68622e-05
AUR62036849	0.656203	5.5196	0.00288121	0.169887			AUR62032805	2.72975	4.52492	5.15646e-07	3.05761e-05			AUR62012401	1.76586	1.43293	0.00106932	0.0749804			AUR62020288	1.68135	6.03154	4.47941e-07	4.68622e-05
AUR62026295	-0.555037	4.67601	0.00288997	0.169887			AUR62000274	-0.78685	4.93161	5.18787e-07	3.06907e-05			AUR62038544	0.84116	3.69955	0.001071	0.0749804			AUR62012823	1.49344	6.50314	4.52176e-07	4.71949e-05
AUR62042754	-1.23933	3.35373	0.0028905	0.169887			AUR62014460	-1.68501	4.74319	5.40347e-07	3.18918e-05			AUR62001871	0.805604	5.47216	0.00107177	0.0749804			AUR62023632	1.38699	5.67937	4.65212e-07	4.84426e-05
AUR62032807	-0.894074	3.70384	0.00290408	0.170035			AUR62032116	1.01399	4.53277	5.44354e-07	3.20538e-05			AUR62017585	0.763791	7.88856	0.00107335	0.0749804			AUR62021116	1.73818	2.52974	5.16214e-07	5.36288e-05
AUR62011023	0.723067	3.34248	0.00290646	0.170035			AUR62026177	2.18235	1.77915	5.47297e-07	3.21524e-05			AUR62038238	0.916569	3.19877	0.00109092	0.075841			AUR62003520	3.50055	0.853101	5.17433e-07	5.3631e-05
AUR62006567	-0.490845	5.54169	0.00294025	0.171614			AUR62015260	-0.766335	6.066	5.50284e-07	3.22533e-05			AUR62012921	1.28056	8.2011	0.00109172	0.075841			AUR62004671	1.54069	4.32706	5.54072e-07	5.72043e-05
AUR62014518	0.739876	3.23215	0.00298993	0.174112			AUR62031880	-1.23724	3.03798	5.53992e-07	3.23958e-05			AUR62009169	1.25272	4.46343	0.00109379	0.075841			AUR62004396	1.02255	5.53105	5.54464e-07	5.72043e-05
AUR62033433	-0.763313	4.48518	0.00299803	0.174135			AUR62012484	1.95464	3.13096	5.6676e-07	3.30662e-05			AUR62008514	0.752638	4.41596	0.00109705	0.075841			AUR62012314	1.43878	6.49471	5.96853e-07	6.14361e-05
AUR62040164	0.693984	3.34621	0.00300412	0.174135			AUR62002136	2.06727	2.68416	5.79535e-07	3.3734e-05			AUR62011878	2.23462	0.832736	0.00109827	0.075841			AUR62025291	1.18545	5.14838	6.03566e-07	6.19846e-05
AUR62005956	0.70293	6.85204	0.00301915	0.174606			AUR62016186	-1.39168	2.29838	5.9833e-07	3.47483e-05			AUR62026400	1.65858	3.313	0.00110326	0.0758879			AUR62009836	1.59852	5.60623	6.14984e-07	6.30126e-05
AUR62023569	0.696767	3.77938	0.00304041	0.175298			AUR62006621	-0.778986	5.22734	6.42262e-07	3.72145e-05			AUR62001283	-1.76057	1.32195	0.00110399	0.0758879			AUR62030866	1.36075	2.68095	6.41716e-07	6.56015e-05
AUR62031613	-0.625291	6.24813	0.00304498	0.175298			AUR62036137	-0.908225	4.27875	6.77476e-07	3.91233e-05			AUR62034739	0.773483	6.17336	0.00111111	0.0760409			AUR62029358	1.18995	6.23679	6.65127e-07	6.78399e-05
AUR62027245	1.52477	1.73102	0.00309687	0.177513			AUR62017103	-0.915897	6.42821	6.78287e-07	3.91233e-05			AUR62010320	0.973902	4.80717	0.00111127	0.0760409			AUR62021249	1.24791	4.38743	6.81926e-07	6.93953e-05
AUR62028618	-0.638239	5.5709	0.0030975	0.177513			AUR62033135	-0.983189	4.34881	6.84226e-07	3.93763e-05			AUR62033621	-1.05919	2.95131	0.00112203	0.0766036			AUR62037220	1.93218	1.83725	6.93512e-07	7.04143e-05
AUR62044147	-1.66483	0.387398	0.00310884	0.17776			AUR62000994	0.961935	5.95425	6.98647e-07	3.98973e-05			AUR62002690	-0.932767	3.67649	0.00112908	0.0769102			AUR62036897	1.57073	2.54281	7.48807e-07	7.58565e-05
AUR62004879	0.580745	4.26072	0.0031323	0.178697			AUR62013484	-0.936193	6.23361	6.98797e-07	3.98973e-05			AUR62004912	-0.78046	3.9521	0.00113252	0.0769704			AUR62025634	3.0908	0.274572	7.71345e-07	7.76916e-05
AUR62036009	0.949442	1.74125	0.00314773	0.179173			AUR62041336	1.32338	3.08103	6.99002e-07	3.98973e-05			AUR62016727	-0.741201	4.96082	0.00113528	0.076984			AUR62038206	1.86118	4.74573	7.71667e-07	7.76916e-05
AUR62017968	0.695416	3.429	0.00316474	0.17953			AUR62014447	-0.713945	7.93331	6.99567e-07	3.98973e-05			AUR62012715	-0.926605	3.9321	0.00114334	0.0773568			AUR62039802	2.49738	1.04591	7.72127e-07	7.76916e-05
AUR62009162	0.861181	2.11568	0.00316821	0.17953			AUR62032397	-0.712431	6.34584	7.01508e-07	3.99183e-05			AUR62031574	0.724418	7.37349	0.00115581	0.0780251			AUR62010432	1.1576	4.86474	7.76323e-07	7.79387e-05
AUR62011500	-1.41413	0.974989	0.00318435	0.18004			AUR62009448	1.09401	4.0513	7.03684e-07	3.99526e-05			AUR62002944	0.786154	4.78479	0.00116267	0.0783124			AUR62002531	1.25498	3.84885	7.82424e-07	7.83755e-05
AUR62039731	-0.495334	7.26476	0.00320204	0.180621			AUR62034542	-1.4874	2.32757	7.47663e-07	4.23548e-05			AUR62029037	0.71267	5.36476	0.00117089	0.0786903			AUR62004024	1.39126	4.78898	7.87105e-07	7.86683e-05
AUR62033160	1.03267	3.02294	0.00320892	0.180621			AUR62006607	1.33531	3.26278	7.54058e-07	4.26219e-05			AUR62003545	1.00726	2.94529	0.00117788	0.0789834			AUR62013443	3.54507	-0.344407	7.98937e-07	7.96731e-05
AUR62023157	-1.2763	4.65215	0.00324654	0.182333			AUR62017478	0.95837	5.48237	7.60574e-07	4.28947e-05			AUR62001867	0.747508	4.10128	0.00118255	0.0791206			AUR62017702	2.04822	2.15716	8.02926e-07	7.98929e-05
AUR62028741	-1.00736	3.58587	0.0032559	0.182453			AUR62036848	-0.714799	9.85301	7.62978e-07	4.29349e-05	CqCat2B		AUR62001919	1.48353	1.22077	0.00118531	0.0791295			AUR62011750	1.17626	5.81918	8.07416e-07	8.01615e-05
AUR62030643	-0.483504	5.35241	0.0032715	0.18288			AUR62027793	1.47993	2.9589	7.66214e-07	4.30216e-05			AUR62001616	-1.11188	2.58641	0.00119226	0.0794171			AUR62031427	1.53498	3.38003	8.17677e-07	8.10007e-05
AUR62013716	-0.530918	5.52916	0.00327798	0.18288			AUR62018409	-1.23647	3.17607	7.69853e-07	4.31305e-05			AUR62001889	1.06524	2.26853	0.00120777	0.080273			AUR62007058	2.73672	0.285459	8.3864e-07	8.28939e-05
AUR62022690	-1.18944	1.56282	0.00330254	0.183844			AUR62028086	-0.706854	7.24281	7.74412e-07	4.32903e-05			AUR62033938	0.761665	5.45674	0.00122257	0.0810777			AUR62034513	1.3823	2.69625	8.63465e-07	8.51597e-05	NPR-1
AUR62021718	0.869992	4.51912	0.00333563	0.185239			AUR62032238	-0.732264	7.6924	7.9643e-07	4.43588e-05			AUR62012455	-0.822357	6.09033	0.00122838	0.0812839			AUR62022004	1.34904	3.45302	8.76895e-07	8.61093e-05
AUR62032072	-0.843479	6.12054	0.00334227	0.185239			AUR62018105	-0.669065	7.93795	7.97021e-07	4.43588e-05			AUR62021808	0.837677	3.72168	0.0012325	0.0813776			AUR62039232	2.75332	1.11585	8.76939e-07	8.61093e-05
AUR62004456	0.811651	2.30701	0.00337547	0.18667			AUR62022429	0.882575	4.79213	8.2002e-07	4.55389e-05			AUR62006427	1.42486	1.10266	0.00125881	0.0829003			AUR62030495	2.62091	1.69473	8.87574e-07	8.69628e-05
AUR62033519	-1.24082	1.09763	0.00340204	0.187324			AUR62040631	-0.744295	5.1615	8.27711e-07	4.58657e-05			AUR62025634	2.53069	-0.214829	0.00126107	0.0829003			AUR62006427	2.17468	1.67936	9.74012e-07	9.52235e-05
AUR62033093	1.00816	2.1401	0.00340213	0.187324			AUR62026178	0.931011	4.0596	8.54037e-07	4.72214e-05			AUR62034575	0.770302	5.61069	0.00128406	0.0842277			AUR62010274	-3.41214	1.16502	9.77341e-07	9.53408e-05
AUR62028866	-0.666382	4.48503	0.00342061	0.187933			AUR62027027	-0.781312	7.96714	8.58205e-07	4.73118e-05			AUR62014740	-0.972051	4.61777	0.00129062	0.0844736			AUR62012121	1.44358	4.9968	1.04018e-06	0.00010125
AUR62040322	1.00248	1.96256	0.00344784	0.188985			AUR62010862	-1.25762	2.4436	8.59402e-07	4.73118e-05			AUR62013061	-0.849362	4.22587	0.00130065	0.0849457			AUR62018117	1.48228	2.76492	1.04744e-06	0.000101736
AUR62018298	-2.06839	1.39495	0.00345472	0.188985			AUR62020765	-1.00721	6.82128	8.75771e-07	4.79716e-05			AUR62039762	0.933709	5.30287	0.00131028	0.0852895			AUR62003831	1.13876	5.15292	1.06852e-06	0.000103558
AUR62038743	0.638819	6.4768	0.00346735	0.189266			AUR62029264	1.55595	3.39586	8.76774e-07	4.79716e-05			AUR62022816	1.18545	1.91644	0.00131158	0.0852895			AUR62004430	1.34317	4.56702	1.10993e-06	0.000107148
AUR62004239	-0.502581	4.72545	0.00349991	0.190632			AUR62034603	0.954088	3.78067	8.77057e-07	4.79716e-05			AUR62035137	-0.828085	6.46966	0.00132949	0.0862677			AUR62038461	1.76114	1.45597	1.11034e-06	0.000107148
AUR62024573	-0.597448	5.34704	0.0035096	0.190748			AUR62038192	1.33215	2.72937	8.8464e-07	4.82823e-05			AUR62038151	0.980777	3.69754	0.00134123	0.0868426			AUR62027796	1.82904	5.06176	1.15042e-06	0.000110729
AUR62020377	1.31508	0.732613	0.0035276	0.191315			AUR62019396	-0.971774	4.08707	8.87124e-07	4.8314e-05			AUR62030775	-1.52352	1.07012	0.00137255	0.0886401			AUR62018693	1.62997	2.18433	1.1524e-06	0.000110729
AUR62002081	0.569785	4.51365	0.00355237	0.192246			AUR62015623	-0.965913	3.98805	9.10531e-07	4.94826e-05			AUR62036431	-1.63655	1.10382	0.00137488	0.0886401			AUR62023415	6.74492	-0.365411	1.16715e-06	0.000111907
AUR62006356	0.553441	6.25798	0.00356092	0.192298			AUR62006761	1.60939	4.28193	9.27317e-07	5.02872e-05			AUR62026966	1.02938	6.41256	0.00138405	0.0889692			AUR62021556	1.24267	5.73545	1.26189e-06	0.000120731
AUR62006224	0.628509	4.81516	0.00356974	0.192362			AUR62012748	-0.702105	8.07765	9.62911e-07	5.2106e-05			AUR62007785	0.921925	5.91511	0.0013859	0.0889692			AUR62016043	1.25085	4.75608	1.26818e-06	0.000121075
AUR62000640	1.24674	0.869464	0.00366124	0.196873			AUR62000634	-0.824093	5.93497	9.65742e-07	5.2148e-05			AUR62042195	-1.10203	4.372	0.00140014	0.0896922			AUR62035844	3.98085	0.621404	1.27121e-06	0.000121105
AUR62005876	0.665049	3.76222	0.00367517	0.197203			AUR62034107	2.13263	2.43891	9.73924e-07	5.24782e-05			AUR62038804	0.929007	3.71467	0.00140691	0.089935			AUR62005220	0.979629	4.70979	1.28836e-06	0.000122479
AUR62007961	-0.611671	11.4983	0.00373756	0.200126			AUR62024860	1.98413	2.67834	9.81501e-07	5.27744e-05			AUR62022943	-0.691861	5.03273	0.00142116	0.0906529			AUR62023225	1.3238	4.09126	1.33625e-06	0.000126763
AUR62015781	0.563957	7.48219	0.00379096	0.202556			AUR62021327	-1.23347	3.28556	9.84494e-07	5.28234e-05			AUR62018048	-1.61061	1.00498	0.00143565	0.0910507			AUR62016230	2.77484	1.11011	1.38464e-06	0.000131075
AUR62042753	-1.05583	3.40496	0.00382786	0.204096			AUR62019193	-1.29117	2.5327	9.88044e-07	5.2902e-05			AUR62012768	-1.24612	1.45307	0.00143734	0.0910507			AUR62005261	0.998929	5.16509	1.45734e-06	0.000137482
AUR62016949	-0.485464	8.13607	0.00384303	0.204473			AUR62012209	-0.934294	4.55429	1.00151e-06	5.35104e-05			AUR62003880	0.755891	4.05422	0.00143776	0.0910507			AUR62008231	1.23825	4.10574	1.45845e-06	0.000137482
AUR62021435	0.617618	4.02977	0.00385691	0.204781			AUR62005753	-0.676186	7.03853	1.01465e-06	5.40984e-05			AUR62010210	-1.07816	4.05755	0.00143949	0.0910507			AUR62005966	1.15042	5.61096	1.49366e-06	0.000140504
AUR62013460	-1.33944	0.515388	0.00388192	0.205521			AUR62023081	-0.735255	5.31944	1.02046e-06	5.42941e-05			AUR62018693	1.29345	1.94226	0.00146743	0.0926235			AUR62011612	2.10101	1.82826	1.52156e-06	0.000142674
AUR62018906	0.81798	4.15461	0.00389455	0.205521			AUR62035318	1.59005	1.91229	1.0361e-06	5.50109e-05			AUR62006964	-0.750199	5.97471	0.00147261	0.0927557			AUR62021382	1.86581	4.27668	1.5231e-06	0.000142674
AUR62027259	-0.746973	3.0294	0.00389524	0.205521			AUR62030612	1.39332	3.95998	1.06775e-06	5.65728e-05			AUR62040571	1.1154	5.30415	0.00148302	0.0931433			AUR62010924	1.97403	1.67876	1.52838e-06	0.00014284
AUR62003141	-0.65718	11.3256	0.00392791	0.206812			AUR62029041	1.3559	4.75991	1.08416e-06	5.73227e-05			AUR62018155	1.36251	1.65853	0.00148495	0.0931433			AUR62004586	1.09981	4.61452	1.53125e-06	0.00014284
AUR62023560	0.56308	5.41376	0.00396141	0.208143			AUR62036889	-1.06098	3.74741	1.09321e-06	5.76811e-05			AUR62016528	-1.02749	3.68013	0.00148956	0.0932381			AUR62019110	1.48364	5.08537	1.57896e-06	0.000146984
AUR62026683	-0.684813	7.84217	0.0039774	0.20855			AUR62035217	-1.3022	2.58277	1.10258e-06	5.80547e-05			AUR62026367	0.92256	5.62109	0.00149877	0.0936202			AUR62010322	3.97013	0.859	1.59209e-06	0.000147899
AUR62035482	0.636295	5.95885	0.00399644	0.208691			AUR62016146	-0.819404	4.51568	1.12534e-06	5.90764e-05			AUR62022988	0.783929	7.01165	0.00152801	0.0952489			AUR62009301	1.16035	7.25246	1.60769e-06	0.00014902
AUR62031098	0.53597	4.38762	0.00399661	0.208691			AUR62042459	-1.09616	3.53633	1.12664e-06	5.90764e-05			AUR62017393	-0.782388	4.06998	0.00154957	0.0963936			AUR62007108	2.60613	0.289925	1.61082e-06	0.00014902
AUR62025479	0.771618	4.24583	0.00402178	0.209411			AUR62033900	-0.681941	8.42639	1.15062e-06	6.00922e-05			AUR62026315	-0.865075	3.49071	0.00155302	0.096409			AUR62007132	1.28798	7.00907	1.69313e-06	0.000156313
AUR62000692	1.15745	1.15783	0.00402698	0.209411			AUR62004760	-0.870617	4.2998	1.15075e-06	6.00922e-05			AUR62020127	0.712005	5.122	0.00156713	0.0970846			AUR62027712	1.29074	5.79075	1.82393e-06	0.000168042
AUR62042859	0.775901	3.1315	0.00407326	0.211383			AUR62012758	-0.718897	5.47654	1.16412e-06	6.06658e-05			AUR62001972	0.971467	2.9843	0.00157632	0.0972782			AUR62011712	1.655	5.49864	1.83556e-06	0.000168766
AUR62000662	0.727472	4.255	0.00408385	0.211498			AUR62001505	1.33828	2.59247	1.16905e-06	6.07977e-05			AUR62039422	0.988229	3.84792	0.00157672	0.0972782			AUR62016555	1.10142	4.61586	1.87707e-06	0.000172229
AUR62027174	1.03938	1.29159	0.00412035	0.212952			AUR62021138	-1.14923	4.63775	1.19412e-06	6.19337e-05			AUR62019323	1.10105	2.34037	0.00158928	0.0977692			AUR62008485	1.15044	3.4462	1.93382e-06	0.000177073
AUR62012333	0.954501	6.91014	0.00415771	0.214154			AUR62003683	-3.73759	1.66176	1.19577e-06	6.19337e-05			AUR62002157	1.2577	1.87468	0.00159117	0.0977692			AUR62028601	1.78631	4.73031	1.97594e-06	0.000180561
AUR62041288	0.586418	4.57967	0.00416058	0.214154			AUR62034877	0.733491	6.36335	1.20633e-06	6.23533e-05			AUR62016898	0.790746	5.2682	0.00160016	0.0981217			AUR62017741	1.48847	5.38606	1.99197e-06	0.000181655
AUR62006298	0.840291	4.35815	0.00416902	0.214154	CqWRKY33A		AUR62010155	-1.05693	5.81603	1.24923e-06	6.44394e-05			AUR62025676	-1.75131	0.646371	0.00160809	0.098407			AUR62023735	-2.08049	4.19713	2.11108e-06	0.000192125
AUR62028883	-0.752723	5.53522	0.00418058	0.214312			AUR62018531	0.785066	4.93541	1.27983e-06	6.58839e-05			AUR62005428	0.9096	3.42247	0.00161847	0.0986472			AUR62034543	1.0713	4.23423	2.11621e-06	0.000192202
AUR62031491	-0.480493	4.93943	0.00420783	0.214815			AUR62040095	1.99048	3.15352	1.32588e-06	6.81162e-05			AUR62027172	1.49009	2.48157	0.00161856	0.0986472			AUR62015966	2.71225	0.397459	2.12583e-06	0.000192684
AUR62005626	-0.836762	3.80601	0.00422676	0.214815			AUR62005263	1.492	2.84918	1.33398e-06	6.83941e-05			AUR62007132	0.826695	6.71174	0.00163368	0.0993675			AUR62041974	4.43469	-0.692967	2.17034e-06	0.000196322
AUR62033425	2.21117	0.819114	0.00422698	0.214815			AUR62011666	1.48247	4.20941	1.39283e-06	7.12673e-05			AUR62034996	1.34945	1.73609	0.00164034	0.0994174			AUR62012628	3.50915	-0.37301	2.23024e-06	0.000201333
AUR62020866	-1.40044	0.40447	0.00424169	0.214815			AUR62014795	1.2738	4.30301	1.40127e-06	7.15549e-05			AUR62029459	1.48204	1.12747	0.00164132	0.0994174			AUR62025258	1.13198	4.28888	2.25354e-06	0.000203027
AUR62026956	-0.6047	3.80444	0.00424305	0.214815			AUR62005211	-0.633947	9.10906	1.40847e-06	7.17782e-05			AUR62019248	-1.30801	2.08412	0.00164441	0.0994174			AUR62026323	1.33104	6.31884	2.27077e-06	0.000204169
AUR62033253	0.626677	3.56718	0.00424804	0.214815			AUR62004002	-0.665604	7.08508	1.42877e-06	7.2667e-05			AUR62031782	0.840159	5.48053	0.0016563	0.0997632			AUR62011459	1.67962	1.93051	2.38293e-06	0.000213824
AUR62030644	0.997474	2.35655	0.00425527	0.214815			AUR62002494	-0.642359	9.11043	1.43495e-06	7.28354e-05			AUR62002490	-1.6162	3.47774	0.00165675	0.0997632			AUR62009884	1.31857	3.47959	2.43019e-06	0.000217628
AUR62013472	0.536571	6.29027	0.00427694	0.214815			AUR62030955	-0.749515	4.8855	1.4603e-06	7.39741e-05			AUR62016536	-0.739542	5.34983	0.00166452	0.10003			AUR62015611	1.37301	3.58993	2.52327e-06	0.000225513
AUR62013693	-1.429	1.07545	0.00428129	0.214815			AUR62007657	1.13669	3.10199	1.47282e-06	7.44598e-05			AUR62021860	0.878288	3.00072	0.00166793	0.100036			AUR62016785	-1.66606	3.28881	2.73377e-06	0.000243839
AUR62010562	-0.979563	2.17569	0.00429475	0.214815			AUR62007532	0.744012	5.13529	1.47577e-06	7.44603e-05			AUR62008133	-1.64901	1.03346	0.00167424	0.100214			AUR62031561	1.49672	3.7674	2.77606e-06	0.000247119
AUR62020409	-1.21618	1.00245	0.00430099	0.214815			AUR62032641	-0.75435	6.71255	1.49296e-06	7.51785e-05			AUR62004257	-0.696503	5.86564	0.00168246	0.100507			AUR62028819	1.16672	4.49511	2.79817e-06	0.000248593
AUR62027506	-0.682635	5.86514	0.00430314	0.214815			AUR62022492	1.19672	3.52979	1.50487e-06	7.56281e-05			AUR62034577	0.932385	2.98747	0.00169594	0.101112			AUR62000397	1.08686	3.97653	2.83526e-06	0.000251389
AUR62004632	0.645495	6.002	0.00430384	0.214815			AUR62015756	-0.672911	6.594	1.53551e-06	7.70153e-05			AUR62004723	1.128	2.27644	0.00170405	0.101394			AUR62014394	6.84754	-0.473923	2.87721e-06	0.000254604
AUR62003717	-0.926289	1.67723	0.00431505	0.214815			AUR62005218	-0.832453	4.97462	1.54041e-06	7.71084e-05			AUR62028404	0.801272	5.49996	0.00172169	0.102242			AUR62008515	2.00072	2.05912	2.89802e-06	0.00025594
AUR62024622	0.53887	5.34305	0.00431789	0.214815			AUR62021900	-0.696005	5.17011	1.54497e-06	7.71849e-05			AUR62017533	0.82394	6.5204	0.00173445	0.102797			AUR62012437	1.43604	3.62765	2.91413e-06	0.000256857
AUR62025305	0.957833	2.46398	0.00437753	0.217354			AUR62004739	-0.819633	5.97216	1.55243e-06	7.74048e-05			AUR62002494	-0.686702	7.24476	0.00175687	0.10377			AUR62033725	2.02432	1.29357	2.97876e-06	0.000262038
AUR62023583	1.1121	2.67127	0.0043892	0.217402			AUR62020904	0.680924	6.54327	1.59441e-06	7.93422e-05			AUR62020913	0.686989	5.1372	0.00176188	0.10377			AUR62015651	3.28788	1.22205	2.99848e-06	0.000263254
AUR62031896	-0.992346	1.58907	0.00439571	0.217402			AUR62040836	0.749917	5.66632	1.61105e-06	8.00132e-05			AUR62023375	-0.802872	6.23177	0.00176397	0.10377			AUR62015630	1.22638	3.92462	3.00973e-06	0.000263725
AUR62012062	-0.631634	3.57299	0.00442662	0.218205			AUR62014375	-0.673114	6.37285	1.63139e-06	8.08656e-05			AUR62021886	-0.754939	3.84751	0.00176465	0.10377			AUR62010308	1.60503	3.03516	3.02765e-06	0.000264778
AUR62007264	0.787454	2.36968	0.00442921	0.218205			AUR62011637	-1.62982	1.52622	1.64115e-06	8.11907e-05			AUR62032630	-0.737962	6.11302	0.00177453	0.104147			AUR62002253	1.18841	4.94935	3.09275e-06	0.000269943
AUR62013439	0.786949	3.43231	0.00446678	0.219101			AUR62001474	1.00189	4.25588	1.64615e-06	8.12794e-05			AUR62012096	1.14713	1.70118	0.00178381	0.104448			AUR62031608	1.51991	3.84506	3.13376e-06	0.000272991
AUR62004699	-0.565339	8.68479	0.00446994	0.219101			AUR62007496	-0.685277	5.55775	1.67199e-06	8.23952e-05			AUR62014496	1.68117	0.413199	0.0017866	0.104448			AUR62042458	1.00507	4.96356	3.14859e-06	0.00027375
AUR62003964	0.753869	5.30839	0.00447383	0.219101			AUR62004741	-1.05803	3.05406	1.67717e-06	8.24901e-05			AUR62009478	0.784312	6.82556	0.0018078	0.105483			AUR62024339	2.21533	4.47827	3.26434e-06	0.000283263
AUR62004445	-0.679097	3.4824	0.00448205	0.219101			AUR62035490	-1.36582	2.88089	1.74816e-06	8.58153e-05			AUR62039488	0.885641	3.56567	0.00182446	0.106126			AUR62018025	3.78661	0.443199	3.28075e-06	0.000284137
AUR62006998	0.479796	5.36384	0.00450097	0.219252			AUR62024217	-1.8856	1.0714	1.76026e-06	8.62423e-05			AUR62023802	0.883256	3.37667	0.00182588	0.106126			AUR62009353	3.37203	2.26661	3.2897e-06	0.000284362
AUR62023375	0.628377	5.88376	0.00450251	0.219252			AUR62038797	1.05425	5.56925	1.7909e-06	8.75748e-05			AUR62029401	-1.02476	3.74852	0.00183373	0.106191			AUR62024225	3.00513	0.944328	3.34772e-06	0.00028882
AUR62025339	0.75458	2.92686	0.004546	0.220109			AUR62003931	-0.917868	4.90649	1.82146e-06	8.88976e-05			AUR62028103	0.701335	5.80566	0.00183504	0.106191			AUR62034387	1.43847	4.47038	3.37549e-06	0.000290656
AUR62035166	-0.636201	7.14312	0.00454619	0.220109			AUR62032085	-2.39782	0.192887	1.8546e-06	9.03414e-05			AUR62014701	0.793648	5.05075	0.00183757	0.106191			AUR62020032	4.00421	-0.388366	3.39122e-06	0.00029145
AUR62040284	-0.651781	3.57941	0.00454624	0.220109			AUR62027613	-0.657937	8.45805	1.91002e-06	9.28627e-05			AUR62036185	1.17463	4.24081	0.00185633	0.106971			AUR62019731	2.78756	0.570033	3.42362e-06	0.00029367
AUR62036049	0.691527	4.65626	0.00455859	0.220285			AUR62000012	3.5889	1.22903	1.94044e-06	9.41615e-05			AUR62012823	0.72985	5.99621	0.00185818	0.106971			AUR62009902	1.15665	6.02591	3.43066e-06	0.000293712
AUR62037236	1.04767	1.39839	0.00459405	0.221575			AUR62026538	-0.778024	4.55802	1.96133e-06	9.49937e-05			AUR62037807	0.92841	4.68492	0.00186193	0.106983			AUR62020357	1.26472	4.64584	3.53734e-06	0.000302267
AUR62019258	1.25498	1.8909	0.00461615	0.222217			AUR62010717	-1.74279	3.2741	1.97264e-06	9.53591e-05			AUR62013545	0.794114	9.81076	0.00186555	0.106986			AUR62010239	1.75741	4.16652	3.64593e-06	0.000310953
AUR62004882	-0.841078	3.61665	0.00463841	0.222864			AUR62036139	-0.831473	5.29293	1.98004e-06	9.55349e-05			AUR62009556	0.801793	4.54441	0.00188307	0.107786			AUR62019232	1.36739	3.50472	3.65806e-06	0.000311394
AUR62023188	1.11101	1.36866	0.0046588	0.223419			AUR62037447	-1.12428	3.14165	1.99711e-06	9.61756e-05			AUR62035082	0.656963	5.08759	0.00190715	0.108957			AUR62003366	1.35273	5.25435	3.73358e-06	0.00031722
AUR62022973	-0.541809	4.69437	0.00470242	0.225084			AUR62011178	-0.930691	6.85647	2.06251e-06	9.91372e-05			AUR62016761	-0.852962	8.00848	0.0019314	0.110134			AUR62012366	1.71228	1.84178	3.897e-06	0.000330477
AUR62010746	0.479931	5.83138	0.00473801	0.226359			AUR62011835	0.694874	5.9957	2.08542e-06	0.000100049			AUR62016752	-1.30311	2.08164	0.00195344	0.11118			AUR62020036	1.54088	2.22114	4.0438e-06	0.000342278
AUR62001434	1.0497	1.66582	0.00475116	0.226382			AUR62030661	-1.07021	2.96802	2.12648e-06	0.000101826			AUR62024219	0.805908	5.00992	0.00196289	0.111305			AUR62027403	1.78743	5.39083	4.14748e-06	0.000350391
AUR62026977	0.647286	3.47395	0.00475641	0.226382			AUR62033038	-0.659484	5.59393	2.21256e-06	0.000105749			AUR62022147	0.700316	4.4562	0.00196606	0.111305			AUR62013737	3.32167	-0.1941	4.28806e-06	0.000361586
AUR62003441	-0.490393	6.14384	0.00482215	0.22908			AUR62036556	-1.18539	4.37638	2.27294e-06	0.000108431			AUR62004614	0.712406	4.28513	0.0019695	0.111305			AUR62039820	1.36715	3.14671	4.30419e-06	0.000362264
AUR62012790	-1.21939	1.96828	0.00483302	0.229154			AUR62003600	-1.61064	3.41968	2.28188e-06	0.000108653			AUR62030730	2.20846	0.750495	0.00197282	0.111305			AUR62026146	4.53784	-0.609108	4.43003e-06	0.000372156
AUR62000858	-0.575132	4.54463	0.00484185	0.229154			AUR62002797	-0.674749	5.68167	2.28794e-06	0.000108737			AUR62025339	-1.25772	3.00756	0.00197413	0.111305			AUR62033289	1.35517	2.19516	4.61255e-06	0.000386763
AUR62001279	0.95363	2.3463	0.00485118	0.229166			AUR62027728	0.657994	6.96851	2.30556e-06	0.00010937			AUR62003443	-0.709949	5.30402	0.00200354	0.112642			AUR62023916	1.71958	1.58321	4.6885e-06	0.000392397
AUR62039740	-0.675594	6.47526	0.00486052	0.229179			AUR62014431	-1.03475	3.83865	2.31786e-06	0.000109748			AUR62007595	0.837717	3.88571	0.00200532	0.112642			AUR62012582	1.5152	2.85189	4.72208e-06	0.000394176
AUR62040941	-1.03519	1.66694	0.00487606	0.229484			AUR62002588	-0.804018	7.96238	2.34537e-06	0.000110829			AUR62025118	0.743114	4.7308	0.00207357	0.116259			AUR62005118	1.82412	2.89769	4.72737e-06	0.000394176
AUR62025983	0.99564	3.0491	0.00489116	0.229766			AUR62002312	1.45105	6.69391	2.34943e-06	0.000110829			AUR62037715	0.90385	5.5219	0.00208392	0.116622			AUR62008152	1.21165	3.81662	4.96521e-06	0.000413239
AUR62040160	-0.898284	2.09292	0.00493424	0.23136			AUR62010793	-0.680994	8.32775	2.36392e-06	0.000111306			AUR62018572	-0.692839	7.34031	0.00211386	0.117762			AUR62026730	1.17704	4.81646	5.03417e-06	0.000417474
AUR62007198	0.791618	2.41194	0.00495245	0.231784			AUR62000545	0.726983	6.46128	2.37628e-06	0.000111681			AUR62004059	0.869242	6.05147	0.00211599	0.117762			AUR62038804	1.55446	4.14278	5.03475e-06	0.000417474
AUR62026143	0.487772	7.08743	0.0049944	0.233068			AUR62003028	1.02755	4.00626	2.40613e-06	0.000112875			AUR62018789	-1.063	5.72426	0.00211603	0.117762			AUR62005649	1.4662	2.24182	5.19961e-06	0.000430347
AUR62024245	-0.580823	3.66274	0.00499833	0.233068			AUR62007127	-0.739869	6.55859	2.46343e-06	0.000115349			AUR62031693	1.89769	2.00038	0.00212766	0.118114			AUR62001465	2.69758	0.363775	5.33756e-06	0.00044095
AUR62003839	-0.740535	3.6047	0.00503241	0.234225			AUR62028223	1.28633	2.41646	2.46796e-06	0.000115349			AUR62020726	-1.29833	2.34409	0.00213019	0.118114			AUR62001676	1.49159	2.73093	5.37457e-06	0.000443189
AUR62004009	-0.61447	3.42773	0.00507402	0.235497			AUR62039731	-0.693722	7.21267	2.47803e-06	0.000115606			AUR62015076	0.978599	7.31712	0.00214607	0.118775			AUR62029459	2.04308	1.5696	5.42529e-06	0.000446549
AUR62019227	1.134	1.33822	0.00509047	0.235497			AUR62003862	1.62815	2.1731	2.49113e-06	0.000116004			AUR62003612	0.927163	3.42582	0.00216409	0.119553			AUR62028078	1.51364	4.08902	5.57627e-06	0.000458134
AUR62009297	-0.448921	7.36199	0.0050969	0.235497			AUR62020860	-0.76096	8.43693	2.61968e-06	0.000121361			AUR62018989	0.885667	3.51707	0.00217116	0.119724			AUR62037196	1.15067	4.01746	5.72868e-06	0.000469793
AUR62021773	-1.36399	1.1875	0.00509702	0.235497			AUR62022622	0.67967	5.89871	2.6197e-06	0.000121361			AUR62023998	-0.718144	7.77184	0.002207	0.121478			AUR62026763	1.50998	2.16766	5.75502e-06	0.000471091
AUR62036167	-0.966365	1.88572	0.00515611	0.237792			AUR62007143	2.47742	1.84994	2.62051e-06	0.000121361			AUR62024488	1.16081	3.26713	0.00223372	0.122268			AUR62022579	1.71521	3.37349	5.77965e-06	0.000472244
AUR62027641	1.28444	0.772788	0.00520596	0.239358			AUR62017968	1.03742	3.69289	2.67203e-06	0.000123522			AUR62028601	0.909494	4.11167	0.00223817	0.122268			AUR62033418	3.54486	-0.37329	5.99027e-06	0.00048805
AUR62039142	0.482921	4.62891	0.00520898	0.239358			AUR62011161	-0.730153	7.26066	2.72534e-06	0.0001256			AUR62017987	1.07749	2.81963	0.00224034	0.122268			AUR62028596	1.04694	7.4855	5.9949e-06	0.00048805
AUR62021499	-1.07825	1.01528	0.00523718	0.23996			AUR62009388	-1.27785	2.93248	2.72687e-06	0.0001256			AUR62020319	-1.66193	0.361402	0.00224155	0.122268			AUR62013012	-1.06015	4.12663	6.04724e-06	0.000491418
AUR62030721	-0.711373	3.18371	0.00524108	0.23996			AUR62022495	0.906193	5.39956	2.77521e-06	0.000127594			AUR62021094	0.882385	3.529	0.00224519	0.122268			AUR62035599	-1.3328	6.08824	6.23937e-06	0.000506113
AUR62041347	0.462182	7.55932	0.00527787	0.241207			AUR62030240	1.05352	3.28455	2.78749e-06	0.000127927			AUR62040607	0.859851	4.96751	0.00224572	0.122268			AUR62013818	1.37155	2.89571	6.65104e-06	0.000538529
AUR62026853	-0.660691	8.87268	0.00530351	0.241648			AUR62012337	0.699022	5.5622	2.8015e-06	0.000128338			AUR62016696	0.863478	3.30734	0.0022604	0.122845			AUR62009776	3.48113	1.14553	6.66654e-06	0.000538811
AUR62001888	-0.53837	4.67681	0.00531446	0.241648			AUR62006536	-2.24271	0.860739	2.8088e-06	0.000128441			AUR62003964	-0.87473	5.55937	0.00227191	0.123248			AUR62018929	0.98314	5.175	6.82326e-06	0.000550483
AUR62040055	-0.545811	4.15422	0.00531804	0.241648			AUR62005756	-0.915778	3.95025	2.83237e-06	0.000129285			AUR62013713	-0.637786	5.24921	0.00229471	0.124261			AUR62022816	1.60791	2.21961	6.92584e-06	0.000557754
AUR62029569	0.694001	4.56661	0.00532577	0.241648			AUR62018513	0.666899	5.72696	2.88082e-06	0.000131261			AUR62036394	-1.19637	3.9619	0.00231855	0.125124			AUR62016869	1.02213	5.28776	7.19662e-06	0.00057852
AUR62020974	-1.1803	2.87	0.00536584	0.24303			AUR62031427	1.31935	2.54993	2.91751e-06	0.000132694			AUR62004520	0.729227	4.11072	0.00231896	0.125124			AUR62024807	1.16629	3.65127	7.27407e-06	0.000583698
AUR62018388	1.13191	1.04824	0.00538962	0.24344			AUR62039242	-1.08447	3.09835	2.92575e-06	0.000132831			AUR62006200	-0.699574	5.81521	0.00232776	0.125374			AUR62022147	0.909696	4.57612	7.56899e-06	0.000606277
AUR62027912	0.750449	4.14148	0.00539415	0.24344			AUR62017726	-1.0014	3.59721	2.95733e-06	0.000134025			AUR62002189	2.11093	-0.455173	0.00233268	0.125415			AUR62035962	0.959507	5.3732	7.59341e-06	0.000607147
AUR62005467	0.76065	2.94181	0.00542091	0.244162			AUR62020548	-0.83851	10.5145	3.01439e-06	0.000136367			AUR62027408	0.840807	5.90139	0.00234243	0.125715			AUR62009556	1.2742	4.84885	7.6919e-06	0.000613926
AUR62021281	0.601247	4.94602	0.00544017	0.244162			AUR62021591	1.06177	3.93919	3.08973e-06	0.000139527			AUR62006243	1.3121	2.76233	0.00235015	0.125904			AUR62013332	1.30646	7.00938	7.79562e-06	0.000621097
AUR62005224	-1.00823	3.50169	0.00544778	0.244162			AUR62032714	-0.733809	5.1106	3.10249e-06	0.000139854			AUR62030950	-0.755613	4.74498	0.00236868	0.126672			AUR62008027	2.79152	0.322973	7.93666e-06	0.000631211
AUR62010745	1.52797	1.68334	0.00544878	0.244162			AUR62039117	-0.967189	5.62707	3.11025e-06	0.000139956			AUR62039145	1.503	1.34386	0.00237531	0.126801			AUR62037715	1.5086	5.93099	8.20703e-06	0.000651557
AUR62001763	-0.727618	3.34781	0.00546788	0.244583			AUR62007043	-1.13254	3.25342	3.16044e-06	0.000141963			AUR62004047	0.685018	5.14846	0.00238218	0.126943			AUR62035740	1.75038	2.65805	8.31077e-06	0.00065752
AUR62009384	-0.714658	3.33031	0.00548829	0.245063			AUR62003156	1.53936	2.34925	3.20659e-06	0.000143645			AUR62009753	0.685254	4.20447	0.00240865	0.127924			AUR62034739	1.2267	6.46129	8.31152e-06	0.00065752
AUR62034365	1.13636	1.17932	0.00549961	0.245135			AUR62030950	1.18041	4.91238	3.20922e-06	0.000143645			AUR62025510	1.57074	2.0664	0.00240908	0.127924			AUR62014204	1.4124	3.06033	8.41258e-06	0.000664341
AUR62009423	0.668289	3.18866	0.00551048	0.245187			AUR62011054	-1.39668	2.85062	3.22785e-06	0.00014415			AUR62019731	1.96815	-0.0344961	0.00244157	0.129405			AUR62016175	3.78927	-0.54955	8.47915e-06	0.00066842
AUR62039395	0.585702	3.91599	0.00552395	0.245352			AUR62023216	-0.797306	5.86331	3.23185e-06	0.00014415			AUR62001633	0.772037	5.14929	0.00244752	0.129405			AUR62013512	2.39389	0.670924	8.51574e-06	0.000670125
AUR62015842	1.14053	1.34112	0.00553775	0.245352			AUR62010176	-1.34995	3.53679	3.27554e-06	0.000145842			AUR62019901	-0.67672	4.92217	0.00244988	0.129405			AUR62035463	1.90735	0.83549	8.6249e-06	0.000677524
AUR62007284	1.59047	1.56442	0.0055433	0.245352			AUR62001977	0.956413	4.4669	3.30044e-06	0.000146693			AUR62030906	-1.5141	0.707618	0.00246133	0.129782			AUR62027919	2.11858	1.23257	8.71614e-06	0.000682841
AUR62040987	-0.571859	4.09177	0.00558607	0.246812			AUR62003788	0.795357	4.71749	3.31319e-06	0.000147002			AUR62031231	-0.729874	6.03377	0.00246904	0.129948			AUR62024053	4.48106	0.0299017	8.72309e-06	0.000682841
AUR62002643	1.26516	0.69414	0.00564841	0.248444			AUR62000089	-1.70996	1.73413	3.32978e-06	0.000147481			AUR62031452	1.66654	4.15801	0.00247401	0.129948			AUR62025538	1.55604	6.18588	8.7495e-06	0.000683713
AUR62028158	1.06292	1.66241	0.00565078	0.248444			AUR62003411	1.66958	2.74381	3.37562e-06	0.000149157			AUR62027912	-1.10125	5.53142	0.00247742	0.129948			AUR62008413	2.09412	1.28051	8.92611e-06	0.000696299
AUR62004522	-1.26672	1.49916	0.00565248	0.248444			AUR62004687	0.651595	6.04374	3.37937e-06	0.000149157			AUR62018879	1.08968	4.31859	0.00250114	0.130862			AUR62038151	1.17092	3.81856	9.10651e-06	0.000709135
AUR62022743	-1.03387	2.75218	0.00567384	0.248949			AUR62039380	-0.688778	5.83108	3.42518e-06	0.000150916			AUR62036596	1.09875	2.50144	0.00250739	0.130862			AUR62035833	1.38898	3.06912	9.17454e-06	0.000713193
AUR62010210	0.706458	3.45228	0.00572508	0.250762			AUR62018450	0.677387	5.30834	3.47371e-06	0.000152789			AUR62021275	1.27015	2.49686	0.00250789	0.130862			AUR62021683	2.69594	0.511529	9.19136e-06	0.000713263
AUR62030130	0.493321	5.44	0.00574688	0.251004			AUR62020563	1.10991	3.71853	3.484e-06	0.000152976			AUR62023933	-1.2341	1.61428	0.00254636	0.132502			AUR62041901	0.880822	5.38667	9.50008e-06	0.000735649
AUR62035483	-1.09424	1.77957	0.00575642	0.251004			AUR62043195	1.13909	3.1409	3.51067e-06	0.000153881			AUR62018281	-1.04829	4.03289	0.00254812	0.132502			AUR62007573	1.08529	6.08821	9.5127e-06	0.000735649
AUR62038263	-0.643902	4.39858	0.00576692	0.251004			AUR62006331	-0.83579	7.45552	3.57489e-06	0.000156426			AUR62030309	1.59801	4.1573	0.00255383	0.13257			AUR62019236	1.59696	2.47866	9.53582e-06	0.000736165
AUR62001743	1.55431	0.332695	0.00578626	0.251004			AUR62003880	0.776123	5.18662	3.62732e-06	0.000158307			AUR62011232	1.12896	3.41083	0.00255859	0.132589			AUR62021561	-6.30241	0.670923	9.93531e-06	0.000765686
AUR62005887	0.648204	3.10522	0.00580925	0.251004			AUR62039523	-0.66458	5.97139	3.63109e-06	0.000158307			AUR62010865	1.58863	1.12129	0.00256645	0.132768			AUR62035610	2.67702	1.65516	1.00455e-05	0.000772845
AUR62010044	0.900438	1.83629	0.00581422	0.251004			AUR62004724	-1.05712	3.697	3.63659e-06	0.000158307			AUR62014966	1.03221	5.3146	0.00257313	0.132885			AUR62037324	1.73655	1.92724	1.01109e-05	0.000776547
AUR62024246	0.982988	3.57682	0.00581794	0.251004			AUR62020770	-0.62776	8.87965	3.68259e-06	0.000160035			AUR62026307	1.72801	0.161584	0.00258316	0.133174			AUR62033906	1.67418	5.09913	1.02988e-05	0.000789625
AUR62009107	1.203	0.838473	0.0058199	0.251004			AUR62003687	-0.657921	6.58302	3.71318e-06	0.000160956			AUR62018673	-0.868892	2.97282	0.00259208	0.133258			AUR62027481	2.13831	0.456222	1.03168e-05	0.000789653
AUR62017537	1.63101	0.64939	0.00582715	0.251004			AUR62025257	-0.821839	5.64012	3.71647e-06	0.000160956			AUR62003416	1.10611	1.65614	0.00259363	0.133258			AUR62043129	2.50931	0.773044	1.04705e-05	0.000800046
AUR62007580	-0.640681	5.82436	0.0058299	0.251004			AUR62030061	-1.21673	3.3946	3.78879e-06	0.000163809			AUR62024713	0.637025	4.74742	0.00260043	0.133288			AUR62027640	0.965118	5.07803	1.05035e-05	0.00080039
AUR62010013	-1.53222	0.6951	0.00587266	0.25134			AUR62029606	-0.830499	5.02733	3.82722e-06	0.000165189			AUR62031507	1.34622	1.92284	0.00260307	0.133288			AUR62039099	2.08154	0.633211	1.05277e-05	0.00080039
AUR62034903	1.3911	0.328237	0.00587619	0.25134			AUR62007289	-0.991265	4.59891	3.83631e-06	0.0001653			AUR62034984	1.29946	0.916928	0.00262061	0.133958			AUR62041807	1.18625	4.50243	1.05286e-05	0.00080039
AUR62021408	1.84739	0.30742	0.00588103	0.25134			AUR62001972	1.18495	2.882	3.9189e-06	0.000168573			AUR62034535	-0.798667	6.59208	0.00263211	0.133973			AUR62003834	-1.13495	6.08202	1.10525e-05	0.000838791
AUR62042907	0.989841	5.78607	0.00588645	0.25134			AUR62010448	0.736131	5.35898	3.92982e-06	0.000168756			AUR62042868	1.14739	2.81689	0.00263401	0.133973			AUR62012912	1.15884	3.77621	1.14909e-05	0.000870586
AUR62034495	0.540531	7.80388	0.00588743	0.25134			AUR62013608	-0.766542	4.75151	3.95973e-06	0.000169753			AUR62015319	0.838857	4.91467	0.00263647	0.133973			AUR62018879	1.04624	4.28123	1.15729e-05	0.000875317
AUR62006443	0.801901	2.04526	0.00589877	0.251399			AUR62031042	0.953992	3.68493	4.03689e-06	0.00017277			AUR62014435	-0.685326	4.69279	0.00264112	0.133973			AUR62012739	1.19483	5.75468	1.1598e-05	0.000875734
AUR62032415	0.600381	5.05324	0.00590962	0.251437			AUR62033369	1.02425	3.7021	4.04542e-06	0.000172843			AUR62032910	0.848066	5.76566	0.00264316	0.133973			AUR62019355	1.01644	5.12517	1.18671e-05	0.00089455
AUR62035490	-0.742415	3.10688	0.00592901	0.251839			AUR62026278	-0.696336	5.22771	4.07278e-06	0.000173719			AUR62007268	0.76802	4.49218	0.0026578	0.134489			AUR62009433	0.998826	4.42659	1.22034e-05	0.000918351
AUR62012344	0.96789	4.58716	0.00602677	0.255004			AUR62008003	-1.0557	4.6065	4.10138e-06	0.000174646			AUR62025291	1.04076	5.06067	0.00267	0.13488			AUR62027101	3.43511	0.575031	1.22525e-05	0.000920498
AUR62023616	-0.602317	8.95004	0.00603098	0.255004			AUR62015654	-0.833785	11.0547	4.16127e-06	0.000176899			AUR62009955	-0.769124	5.39158	0.00267848	0.134981			AUR62022492	1.50165	5.36877	1.23116e-05	0.000923393
AUR62030327	0.580797	6.66213	0.00603382	0.255004			AUR62040218	-0.643397	6.34298	4.18767e-06	0.000177482			AUR62028565	0.752832	7.5192	0.00268097	0.134981			AUR62011262	0.955204	5.76814	1.29652e-05	0.000970782
AUR62030362	-0.568879	4.17579	0.00605013	0.255267			AUR62040908	-0.666922	8.02399	4.18896e-06	0.000177482			AUR62008446	1.38121	1.75823	0.00270657	0.135908			AUR62011358	1.81815	1.31971	1.32046e-05	0.000987062
AUR62025415	0.935958	3.97542	0.00610007	0.256422			AUR62022614	0.910908	4.06917	4.22625e-06	0.000178545			AUR62027318	0.66326	5.21544	0.00270841	0.135908			AUR62016878	3.53152	-0.321234	1.3362e-05	0.000997162
AUR62021391	1.48788	0.287663	0.00610553	0.256422			AUR62029388	0.783756	6.47356	4.22813e-06	0.000178545			AUR62008005	0.919877	3.61755	0.0027334	0.136934			AUR62035272	0.88943	4.42043	1.35394e-05	0.00100872
AUR62040942	1.34357	0.540377	0.00612712	0.256422			AUR62030580	-0.823206	4.28345	4.24219e-06	0.000178841			AUR62020107	0.933618	4.53124	0.00275473	0.137632			AUR62011395	2.17878	1.56986	1.38171e-05	0.0010277
AUR62019105	0.985025	1.25542	0.00613576	0.256422			AUR62007543	-1.12182	3.0718	4.32953e-06	0.000182221			AUR62010639	0.72236	4.94128	0.00275651	0.137632			AUR62030381	1.68846	5.16631	1.39042e-05	0.00103246
AUR62004249	0.506113	6.65622	0.00614229	0.256422			AUR62021194	0.693412	5.64679	4.35533e-06	0.000183003			AUR62015824	-1.06182	2.61206	0.00276609	0.137632			AUR62040312	4.00749	-0.433893	1.39491e-05	0.00103408
AUR62033448	0.68021	4.0483	0.00614283	0.256422			AUR62013929	-0.754498	4.94327	4.49962e-06	0.000188754			AUR62004917	-0.783109	5.70945	0.00276723	0.137632			AUR62019743	1.42262	2.07228	1.39732e-05	0.00103416
AUR62015428	0.715804	4.237	0.0061552	0.256422			AUR62012737	-0.782969	4.82719	4.52864e-06	0.000189657			AUR62000695	1.19169	1.55378	0.00277188	0.137632			AUR62018948	1.44679	6.21373	1.43102e-05	0.00105735
AUR62015474	0.855438	2.40349	0.00615867	0.256422			AUR62037946	2.47093	0.404139	4.66786e-06	0.000194884			AUR62019740	-0.921284	3.95687	0.00277476	0.137632			AUR62010185	1.09729	6.08988	1.4424e-05	0.001064
AUR62027132	0.820302	2.73554	0.00619327	0.257006			AUR62023585	-0.773858	5.67231	4.6688e-06	0.000194884			AUR62013372	-0.663635	5.79048	0.0027946	0.138267			AUR62038186	-1.86529	1.5586	1.45619e-05	0.00107241
AUR62012310	-0.669723	4.72802	0.00619606	0.257006			AUR62025378	0.926151	3.89937	4.68319e-06	0.000195164			AUR62036379	1.23495	1.99666	0.00279675	0.138267			AUR62017851	1.85696	2.31366	1.4838e-05	0.00109095
AUR62001841	-1.03159	3.0294	0.00620321	0.257006			AUR62007042	-0.984792	4.91603	4.69879e-06	0.000195236			AUR62039190	0.697108	4.08658	0.0028136	0.138804			AUR62039264	1.14541	4.28578	1.5052e-05	0.00110487
AUR62009324	-0.598175	4.92705	0.00626165	0.259003			AUR62022830	0.655988	6.72573	4.7003e-06	0.000195236			AUR62033425	-1.67408	0.191144	0.00281684	0.138804			AUR62026521	1.11581	5.75425	1.55325e-05	0.00113827
AUR62033347	-0.767473	4.22624	0.00628082	0.259371			AUR62031491	-0.725194	4.8598	4.7494e-06	0.000196953			AUR62020889	-1.17257	3.60284	0.00283113	0.138897			AUR62000063	2.21942	0.762482	1.55823e-05	0.00114005
AUR62041398	0.871428	3.276	0.00634343	0.261011			AUR62015315	-0.733571	8.5775	4.79054e-06	0.000198335			AUR62029570	-0.839438	3.24617	0.00283316	0.138897			AUR62040607	0.949148	5.01338	1.5784e-05	0.00115293
AUR62000988	-0.742659	3.30851	0.00635631	0.261011			AUR62024100	-0.859734	6.56463	4.98833e-06	0.000206187			AUR62036570	-0.679848	7.26667	0.00283574	0.138897			AUR62028597	1.04212	7.34199	1.58536e-05	0.00115613
AUR62017125	-0.926313	2.838	0.00635822	0.261011			AUR62011577	-0.666985	8.30381	5.04607e-06	0.000208234			AUR62041485	0.85059	5.0973	0.00283717	0.138897			AUR62013353	0.873808	4.37915	1.59582e-05	0.00116086
AUR62034535	0.704227	6.97612	0.00637068	0.261011			AUR62011056	-0.687653	5.35118	5.15471e-06	0.000212372			AUR62015682	0.693546	4.16351	0.00288811	0.141161			AUR62006223	3.39842	-0.466255	1.59704e-05	0.00116086
AUR62027162	0.842451	3.12776	0.00637217	0.261011			AUR62001178	0.966941	4.5982	5.23319e-06	0.000215256			AUR62013592	0.796916	3.8669	0.00289969	0.141497			AUR62014707	1.04625	4.63094	1.62071e-05	0.00117616
AUR62017851	1.01529	1.58266	0.00638415	0.261079			AUR62011380	-1.81972	2.96886	5.25041e-06	0.000215434			AUR62027176	1.00345	6.61451	0.00290588	0.14157			AUR62022577	1.30434	5.30245	1.62594e-05	0.00117804
AUR62005366	0.639859	3.43551	0.00641462	0.261901			AUR62018917	0.660557	6.05279	5.25449e-06	0.000215434			AUR62041235	0.678819	5.05825	0.0029232	0.142184			AUR62004581	1.11229	3.75524	1.62972e-05	0.00117887
AUR62014301	-0.763283	2.39871	0.00643366	0.262068			AUR62011381	0.887284	5.30569	5.30551e-06	0.000217175			AUR62006256	-1.68533	0.819661	0.0029428	0.142906			AUR62015621	0.977265	4.10836	1.64453e-05	0.00118767
AUR62038779	0.532434	4.89694	0.0064407	0.262068			AUR62017607	-1.017	3.62061	5.40399e-06	0.00022085			AUR62006728	-0.858863	3.39464	0.00295414	0.143226			AUR62011546	5.95264	-1.00723	1.65504e-05	0.00119334
AUR62010517	-0.595777	4.42648	0.00644983	0.262068			AUR62000152	-0.892875	3.77645	5.4455e-06	0.000222189			AUR62016428	0.83623	3.02488	0.00296002	0.14328			AUR62007198	1.04088	4.45582	1.66316e-05	0.00119726
AUR62022954	0.767528	5.6563	0.00647534	0.262683			AUR62003766	1.89063	2.04943	5.56058e-06	0.00022652			AUR62025705	-1.3374	2.76447	0.00296588	0.143333			AUR62024508	1.18776	3.91229	1.7343e-05	0.00124647
AUR62034534	0.812282	2.24932	0.00649144	0.262834			AUR62025951	-1.37084	3.46258	5.57259e-06	0.000226645			AUR62018724	0.95935	4.79986	0.00297095	0.143348			AUR62019323	1.58736	2.68609	1.78064e-05	0.00127772
AUR62006583	1.03066	2.89026	0.00649988	0.262834			AUR62014124	-0.595441	9.69818	5.60215e-06	0.000227483			AUR62031608	0.827409	3.37974	0.00298394	0.143745			AUR62008423	1.26934	4.2177	1.78543e-05	0.00127911
AUR62002914	-0.639122	5.13533	0.00653128	0.263228			AUR62001148	-0.626378	8.90873	5.61879e-06	0.000227794			AUR62026257	0.869026	3.79414	0.00299142	0.143875			AUR62032324	0.936055	7.75243	1.79337e-05	0.00128077
AUR62022522	0.792518	4.31216	0.0065324	0.263228			AUR62003410	1.1305	4.12742	5.63237e-06	0.000227981			AUR62022492	0.994598	5.02844	0.00303409	0.145463			AUR62009699	1.01362	4.67646	1.79347e-05	0.00128077
AUR62011318	0.516503	6.67732	0.00654086	0.263228			AUR62007325	0.87649	5.58467	5.66613e-06	0.000228982			AUR62019146	-0.636879	4.93192	0.0030341	0.145463			AUR62021958	1.5102	1.6776	1.81457e-05	0.00129378
AUR62010446	0.639952	3.52055	0.00656577	0.263372			AUR62010178	-0.704072	6.07789	5.69207e-06	0.000229665			AUR62035963	1.00252	5.14953	0.00305899	0.146169			AUR62022150	0.999265	4.85345	1.825e-05	0.00129914
AUR62033865	-1.10441	1.07495	0.00657588	0.263372			AUR62032096	-1.06806	3.54784	5.75982e-06	0.000232029			AUR62032352	1.68955	1.14456	0.00306365	0.146169			AUR62039190	0.926567	4.2194	1.88579e-05	0.00134029
AUR62017837	0.659134	6.23118	0.00658778	0.263372			AUR62026683	-0.927649	7.78125	5.7924e-06	0.000232972			AUR62009710	0.63894	6.18668	0.00307471	0.146169			AUR62031957	2.97727	0.483311	1.9069e-05	0.00135314
AUR62024259	1.11048	1.16567	0.0065911	0.263372			AUR62032147	-0.736341	5.67586	5.8389e-06	0.000234471			AUR62001754	0.793515	6.01597	0.00307564	0.146169			AUR62003368	1.02029	6.87983	1.91525e-05	0.00135692
AUR62012613	1.76504	-0.128927	0.00659654	0.263372			AUR62003695	-0.654293	9.71607	5.87857e-06	0.000235691			AUR62035121	1.03901	4.28946	0.00307775	0.146169			AUR62041930	0.968701	3.97467	1.96084e-05	0.00138703
AUR62007494	0.690649	8.80171	0.00663957	0.264672			AUR62028942	2.25366	0.802249	5.88981e-06	0.000235769			AUR62012981	1.61249	1.83294	0.00307797	0.146169			AUR62018943	1.32009	3.50868	2.00895e-05	0.00141881
AUR62021890	0.481403	4.66682	0.00668472	0.266052			AUR62035158	1.25183	3.19162	5.94233e-06	0.000237497			AUR62018798	0.954413	2.57217	0.0031713	0.150137			AUR62042669	1.37665	3.36685	2.05318e-05	0.00144777
AUR62007262	0.848778	2.7297	0.00670558	0.266463			AUR62030347	-1.16114	3.34773	6.07378e-06	0.000242369			AUR62028640	1.63306	1.66424	0.00317264	0.150137			AUR62010353	2.03818	1.03158	2.12345e-05	0.00149496
AUR62043924	-0.626665	4.56319	0.00673444	0.266888			AUR62036612	0.863837	3.9624	6.13878e-06	0.000244578			AUR62016832	-1.19863	2.75181	0.00317647	0.150137			AUR62013335	0.865088	5.32911	2.1453e-05	0.00150798
AUR62032034	1.27616	1.34149	0.00674227	0.266888			AUR62042923	-1.54611	1.39352	6.22271e-06	0.000247533			AUR62020785	1.09338	2.69498	0.00318907	0.150496			AUR62020037	2.49721	1.20012	2.17193e-05	0.0015243
AUR62011904	0.730804	4.09481	0.0067533	0.266888			AUR62011955	-0.908408	4.26628	6.28386e-06	0.000249574			AUR62023293	-0.807293	3.84952	0.00320014	0.150782			AUR62001633	1.4683	5.61285	2.24198e-05	0.001571
AUR62044049	1.3816	1.83867	0.00676876	0.266888			AUR62009167	-0.666548	5.43444	6.39344e-06	0.000252992			AUR62007133	1.09339	4.15639	0.003214	0.150984			AUR62021687	1.08904	4.77712	2.29659e-05	0.00160675
AUR62011001	0.816346	2.17956	0.00676908	0.266888			AUR62028808	-0.704717	5.95705	6.39746e-06	0.000252992			AUR62002229	-1.04722	2.36858	0.00321445	0.150984			AUR62028869	1.57032	2.56679	2.33198e-05	0.00162897
AUR62005950	-1.50109	0.389431	0.0068368	0.268889			AUR62036500	-0.615218	7.64798	6.3998e-06	0.000252992			AUR62022358	-0.699454	5.48097	0.0032369	0.151303			AUR62024273	1.0023	4.51804	2.36118e-05	0.0016468
AUR62028869	0.77226	2.37661	0.00685006	0.268889			AUR62026291	1.68404	4.03052	6.4138e-06	0.000253151			AUR62033811	-0.935053	5.87933	0.00325286	0.151303			AUR62037886	2.06863	1.00074	2.44131e-05	0.00170004
AUR62031584	-0.71526	3.07094	0.00685177	0.268889			AUR62040449	-0.674482	7.10422	6.46105e-06	0.00025462			AUR62006931	1.00236	3.80181	0.00325428	0.151303			AUR62026156	1.15977	7.26684	2.45996e-05	0.00171036
AUR62012030	0.936575	1.46939	0.00686769	0.269096			AUR62013692	0.634002	6.8063	6.48127e-06	0.00025502			AUR62005786	-0.724559	7.76248	0.00325905	0.151303			AUR62030863	1.97788	1.51561	2.5056e-05	0.00173939
AUR62005330	-1.0376	5.10147	0.00687937	0.269137			AUR62022452	0.684707	5.73283	6.50116e-06	0.000255407			AUR62041465	-1.15889	2.86227	0.00326137	0.151303			AUR62020913	1.04236	5.35266	2.64705e-05	0.00183474
AUR62021464	-0.505575	5.21044	0.00689592	0.269367			AUR62041355	-0.661039	6.73072	6.63163e-06	0.00026013			AUR62017131	-0.765504	8.21218	0.00326154	0.151303			AUR62010831	3.61596	-0.240257	2.67164e-05	0.00184892
AUR62017916	-1.12394	1.56959	0.00691817	0.269819			AUR62040876	0.786401	4.57811	6.66441e-06	0.000261012			AUR62012739	0.709067	5.44846	0.00326178	0.151303			AUR62004765	-0.927893	4.32841	2.76235e-05	0.00190875
AUR62002064	0.529039	7.19374	0.00693328	0.269992			AUR62024455	-0.971585	3.54989	6.88993e-06	0.000269429			AUR62000060	1.06838	2.27842	0.00326225	0.151303			AUR62006016	2.95732	-0.24876	2.79642e-05	0.00192932
AUR62015843	0.981338	1.75154	0.00697774	0.271305			AUR62017433	-0.757182	7.18361	6.91278e-06	0.000269907			AUR62042922	-0.662968	6.69522	0.00326647	0.151303			AUR62012928	1.63051	6.44588	2.81848e-05	0.00194154
AUR62040002	1.72332	-0.010513	0.00700027	0.271467			AUR62031645	-0.860927	4.35374	6.98451e-06	0.000272288			AUR62030715	0.811054	3.87408	0.00327372	0.151406			AUR62029997	1.60515	2.55904	2.85392e-05	0.00196294
AUR62010333	-0.580562	5.72364	0.00700339	0.271467			AUR62004967	0.721014	5.61326	7.00162e-06	0.000272537			AUR62024110	0.872455	4.42095	0.00329195	0.152015			AUR62036612	1.04826	3.86247	2.86652e-05	0.00196858
AUR62013548	-1.1724	1.15997	0.00703051	0.272101			AUR62037558	0.913937	3.73515	7.05084e-06	0.000273218			AUR62021936	-1.23233	1.94286	0.00330379	0.152071			AUR62041190	4.77342	0.0443248	2.87925e-05	0.00197429
AUR62005413	0.525164	8.12693	0.00704201	0.27213			AUR62021928	-1.43867	2.01832	7.05545e-06	0.000273218			AUR62010138	-1.0768	2.56642	0.00330554	0.152071			AUR62042693	1.20447	6.3261	2.9701e-05	0.00203348
AUR62019035	-0.988998	2.31199	0.00706221	0.272493			AUR62030775	2.49264	2.63639	7.05546e-06	0.000273218			AUR62034188	1.15303	1.24714	0.0033083	0.152071			AUR62019763	0.922738	4.0521	3.02381e-05	0.00206708
AUR62015262	0.456304	4.83462	0.00708489	0.272868			AUR62040465	-1.17053	3.04336	7.06217e-06	0.000273218			AUR62019869	0.638098	6.87243	0.00332296	0.152512			AUR62003441	0.913685	4.9164	3.0422e-05	0.00207649
AUR62041483	1.65909	0.202151	0.00710425	0.272868			AUR62028922	-1.19647	2.87317	7.15048e-06	0.000276213			AUR62034612	-0.896819	2.78399	0.00332863	0.152539			AUR62000062	2.08445	1.90503	3.05787e-05	0.00208401
AUR62032690	0.658311	3.57186	0.00710431	0.272868			AUR62035469	0.730697	5.09603	7.17578e-06	0.000276681			AUR62027849	1.181	2.16648	0.00334206	0.152922			AUR62002372	3.55332	-0.723342	3.0767e-05	0.00209366
AUR62025325	-0.579949	3.31093	0.00713868	0.273772			AUR62030644	1.34689	2.65982	7.18441e-06	0.000276681			AUR62038099	0.988535	4.02422	0.00334793	0.152958			AUR62018909	0.864151	4.63302	3.15017e-05	0.00213802
AUR62026810	0.443764	5.57452	0.00716623	0.274412			AUR62025452	-0.669459	7.33908	7.20641e-06	0.000277101			AUR62008281	0.861016	3.39278	0.00336119	0.153331			AUR62012626	1.24539	4.96976	3.15552e-05	0.00213802
AUR62015650	0.661113	3.4893	0.00719694	0.275031			AUR62022784	-0.698476	5.56162	7.21713e-06	0.000277101			AUR62027841	1.6084	1.70902	0.00337866	0.153895			AUR62029814	1.79476	1.05623	3.15703e-05	0.00213802
AUR62024793	0.639661	3.47209	0.00720414	0.275031			AUR62019305	0.69127	5.24606	7.23698e-06	0.000277443			AUR62005194	0.83521	5.60626	0.00339352	0.154339			AUR62038840	1.12097	5.88624	3.16558e-05	0.00213802
AUR62028309	0.754256	2.59595	0.00724227	0.276069			AUR62011495	-0.623804	6.32895	7.25919e-06	0.000277875			AUR62012896	-0.675608	4.70193	0.00342894	0.155423			AUR62014356	2.59969	1.9339	3.16578e-05	0.00213802
AUR62035015	-0.703715	2.43459	0.00725957	0.276312			AUR62006816	-0.844894	4.1415	7.48307e-06	0.000286013			AUR62004689	0.873991	3.11936	0.00343141	0.155423			AUR62008784	1.73822	1.25918	3.1887e-05	0.00215026
AUR62030820	-1.15778	0.825379	0.00728381	0.276577			AUR62010505	-0.678442	5.37596	7.52207e-06	0.000287072			AUR62020282	1.23596	0.985599	0.00343882	0.155423			AUR62014531	3.64833	-0.638757	3.26746e-05	0.00220005
AUR62006103	0.426005	5.88195	0.00728841	0.276577			AUR62024886	-1.23733	2.75587	7.54952e-06	0.000287687			AUR62031226	2.0539	-0.488513	0.00343912	0.155423			AUR62027844	0.927561	7.02131	3.29223e-05	0.00221341
AUR62017883	0.82372	4.38225	0.00731125	0.277027			AUR62015629	-1.36856	2.86434	7.69989e-06	0.000292977			AUR62017702	1.26018	1.58388	0.00344767	0.155423			AUR62011143	1.08857	4.62278	3.31763e-05	0.00222714
AUR62018949	0.616696	5.76266	0.00733162	0.277095			AUR62030649	1.78074	2.00519	7.71551e-06	0.000293132			AUR62035747	0.775134	5.69071	0.00345147	0.155423			AUR62003152	1.02156	4.72772	3.32532e-05	0.00222896
AUR62031577	-0.557307	4.65731	0.00733497	0.277095			AUR62035962	0.735207	5.29915	7.78629e-06	0.000295379			AUR62022191	1.12227	1.68891	0.0034535	0.155423			AUR62021243	1.76931	0.933624	3.33484e-05	0.002232
AUR62017743	-0.559419	3.96978	0.00736218	0.277708			AUR62000777	0.775946	4.97177	7.81832e-06	0.000296151			AUR62021165	-0.706543	6.67324	0.00348028	0.156287			AUR62011402	1.79506	5.40564	3.36226e-05	0.00224699
AUR62030176	1.31803	0.445009	0.00740328	0.278842			AUR62041341	1.1435	2.79337	7.83806e-06	0.000296456			AUR62041007	0.6314	5.12436	0.00348308	0.156287			AUR62008021	1.58843	3.90716	3.39486e-05	0.00226433
AUR62010766	-0.813228	2.07513	0.00743787	0.279728			AUR62014626	-0.681376	6.92416	7.85308e-06	0.000296582			AUR62016414	1.02302	7.13176	0.0034883	0.156288			AUR62041705	3.69999	-0.658167	3.39832e-05	0.00226433
AUR62038105	-0.564392	6.57385	0.00746215	0.280224			AUR62004537	-1.7086	2.90224	7.87858e-06	0.000297014			AUR62005195	0.819035	3.14725	0.00354174	0.158123			AUR62030688	1.06359	5.88253	3.46807e-05	0.00230738
AUR62014523	1.09944	2.01314	0.00750114	0.280855			AUR62021994	-2.3227	0.237476	7.88791e-06	0.000297014			AUR62017919	1.09574	1.47046	0.00354509	0.158123			AUR62020031	1.45614	2.91666	3.52138e-05	0.00233937
AUR62012763	-0.555431	4.3848	0.00750912	0.280855			AUR62017693	-0.705516	9.45878	7.95014e-06	0.000298913			AUR62000891	0.647759	4.30467	0.00354981	0.158123			AUR62023931	1.51287	3.27633	3.55095e-05	0.00235234
AUR62044085	1.09121	0.977212	0.00751566	0.280855			AUR62005317	-0.713524	4.70146	7.97356e-06	0.00029935			AUR62002533	-0.655057	4.47839	0.00355443	0.158123			AUR62014054	1.19344	2.89786	3.55141e-05	0.00235234
AUR62010510	-0.587675	3.26633	0.0075234	0.280855			AUR62031637	-0.671566	5.55192	7.98918e-06	0.000299494			AUR62016131	1.53451	0.11944	0.00356536	0.158123			AUR62023188	1.61655	1.85637	3.59429e-05	0.00237723
AUR62011636	0.53753	4.49087	0.00756576	0.281625			AUR62000060	1.10592	2.69361	8.02182e-06	0.000300274			AUR62004667	0.879038	6.19554	0.00356904	0.158123			AUR62002014	0.947908	4.05642	3.60053e-05	0.00237784
AUR62034428	1.02642	3.09913	0.00757367	0.281625			AUR62004249	0.697995	6.80254	8.08872e-06	0.000302332			AUR62005649	1.05884	1.96647	0.00357208	0.158123			AUR62027464	0.823941	4.74011	3.6263e-05	0.00239133
AUR62035678	0.535563	8.11113	0.0075795	0.281625			AUR62011245	2.6291	4.01232	8.14454e-06	0.000303971			AUR62020394	-1.02282	3.10249	0.0035721	0.158123			AUR62005690	0.997716	4.32803	3.73081e-05	0.00245663
AUR62040382	-0.52811	3.92249	0.0075886	0.281625			AUR62029900	1.68799	1.8163	8.17541e-06	0.000304602			AUR62033229	1.57732	1.07393	0.00357653	0.158123			AUR62015824	-1.7566	2.38544	3.80188e-05	0.00249975
AUR62042531	-0.460977	4.91893	0.00761544	0.282207			AUR62026995	-0.633225	6.35004	8.18546e-06	0.000304602			AUR62039117	0.893564	5.44739	0.00358194	0.158131			AUR62008690	2.92085	0.552614	3.80859e-05	0.00250049
AUR62038057	-0.849014	4.41202	0.00763041	0.282347			AUR62010809	0.690319	7.62377	8.19884e-06	0.000304654			AUR62006583	-0.8114	3.24448	0.00359789	0.158279			AUR62029466	1.0066	6.79905	3.90784e-05	0.00256189
AUR62001007	-0.598875	5.1897	0.00764861	0.282607			AUR62018262	-0.63424	5.42209	8.21598e-06	0.000304844			AUR62029358	0.642978	5.89405	0.00359846	0.158279			AUR62039762	1.19817	5.47035	3.92125e-05	0.00256693
AUR62007679	-0.616056	5.22034	0.00767948	0.283333			AUR62009452	0.666379	5.31765	8.26833e-06	0.000306338			AUR62028733	0.797355	3.35619	0.00360417	0.158279			AUR62012594	0.854524	5.74382	4.16017e-05	0.00271935
AUR62032410	0.596531	3.42776	0.00770203	0.283751			AUR62036009	1.30932	2.0371	8.3684e-06	0.000309594			AUR62017026	0.735731	3.67125	0.00360704	0.158279			AUR62032219	5.83092	-1.11492	4.22718e-05	0.00275913
AUR62026375	0.86949	2.16459	0.00771794	0.283876			AUR62028995	0.729109	6.77649	8.41959e-06	0.000311035			AUR62028550	-1.08795	1.77653	0.00361158	0.158279			AUR62043687	1.17578	4.35424	4.31512e-05	0.00281243
AUR62014733	-0.55366	8.34505	0.00772787	0.283876			AUR62022854	-0.885828	9.6345	8.47794e-06	0.000312735			AUR62002198	1.16322	1.22587	0.00363	0.158855			AUR62001650	-1.86032	0.532568	4.34977e-05	0.00283089
AUR62031721	0.517393	4.19964	0.00774338	0.284033			AUR62010653	0.774272	4.72123	8.51806e-06	0.000313388			AUR62003480	-0.802808	6.00779	0.00363726	0.158941			AUR62009786	1.53043	3.7936	4.4043e-05	0.00285927
AUR62000812	-0.78436	3.94103	0.00779231	0.285413			AUR62013490	-1.09771	4.48194	8.52034e-06	0.000313388			AUR62012118	0.771243	5.18628	0.00367799	0.160488			AUR62003897	0.955123	4.01205	4.40615e-05	0.00285927
AUR62001173	-0.618148	3.54909	0.00783482	0.286555			AUR62007744	0.650609	5.9094	8.55779e-06	0.000314046			AUR62015128	0.791081	3.90813	0.00369511	0.160907			AUR62032327	0.895488	6.78504	4.48814e-05	0.00290826
AUR62025568	-1.31443	1.6103	0.00784891	0.286655			AUR62007488	-1.49088	2.28561	8.56876e-06	0.000314046			AUR62044648	-1.90777	0.324309	0.00370242	0.160907			AUR62003227	1.40597	1.83814	4.54418e-05	0.00294032
AUR62020776	-0.513959	7.32605	0.00788136	0.287425			AUR62003380	-0.734157	4.50573	8.57535e-06	0.000314046			AUR62011463	0.849641	3.23319	0.00370759	0.160907			AUR62011232	1.1949	3.4561	4.57584e-05	0.00295653
AUR62021862	-1.50774	0.620872	0.0078992	0.28746			AUR62028991	-0.670406	8.60391	8.63042e-06	0.000315607			AUR62030327	-0.690517	6.75402	0.00371373	0.160907			AUR62015650	1.08384	4.47457	4.62926e-05	0.00298674
AUR62035886	0.709025	2.65686	0.00790506	0.28746			AUR62013555	-1.38698	2.14766	8.7665e-06	0.000320122			AUR62030771	0.94851	4.30657	0.0037153	0.160907			AUR62007133	1.30042	4.29583	4.64195e-05	0.00299062
AUR62015652	1.73042	-0.299136	0.00793304	0.288063			AUR62037807	0.742031	5.21683	8.83166e-06	0.000322038			AUR62033641	0.665708	5.27701	0.00371965	0.160907			AUR62031317	1.92947	0.609652	4.67204e-05	0.00300568
AUR62015707	-0.62667	3.37093	0.00798292	0.289458			AUR62027210	-0.613135	8.02415	8.85184e-06	0.000322311			AUR62012781	1.83673	2.63213	0.00374297	0.161571			AUR62012488	0.962221	4.06634	4.70279e-05	0.00301251
AUR62018123	-0.950321	3.56541	0.00803892	0.291071			AUR62029290	-0.765459	5.83363	8.91488e-06	0.000323986			AUR62017837	-0.781221	6.49258	0.00374572	0.161571			AUR62041252	0.920718	4.41597	4.70438e-05	0.00301251
AUR62001363	-1.1421	1.12823	0.00808394	0.292283			AUR62001003	0.665758	7.8206	8.95166e-06	0.000323986			AUR62008003	1.13687	4.30077	0.00377168	0.162335			AUR62030569	1.12402	4.59448	4.70589e-05	0.00301251
AUR62020767	-0.451574	8.40924	0.00810218	0.292524			AUR62002982	1.00716	3.29145	8.96462e-06	0.000323986			AUR62001308	-0.634333	4.60652	0.00377911	0.162335			AUR62012344	1.18528	5.42027	4.70957e-05	0.00301251
AUR62001611	-0.442376	5.35173	0.00815514	0.294016			AUR62034289	-0.650863	9.33246	8.97335e-06	0.000323986			AUR62043594	-1.55103	1.21888	0.00378363	0.162335			AUR62023458	1.59608	1.42713	4.74267e-05	0.00302935
AUR62010466	0.810846	5.88291	0.00819489	0.29459			AUR62024594	0.713849	6.09058	8.97411e-06	0.000323986			AUR62006492	0.710423	6.02842	0.00378501	0.162335			AUR62032352	1.89798	1.30785	4.7647e-05	0.00303909
AUR62034933	-0.440793	5.17586	0.00820333	0.29459			AUR62005984	-0.699831	7.59389	8.97444e-06	0.000323986			AUR62026589	1.94476	2.60302	0.00380319	0.162454			AUR62015076	1.01231	7.32576	4.77151e-05	0.0030391
AUR62037628	-0.441661	5.36966	0.00821339	0.29459			AUR62017541	1.17956	2.96987	9.1137e-06	0.000328546			AUR62006607	0.909941	2.53555	0.00380531	0.162454			AUR62026738	1.7381	4.41285	4.82811e-05	0.00307079
AUR62011769	-0.681644	4.44872	0.00821771	0.29459			AUR62040987	-0.920886	3.97039	9.15718e-06	0.000329645			AUR62023757	-0.624679	4.79164	0.00380629	0.162454			AUR62007238	0.807997	5.10384	4.86301e-05	0.0030886
AUR62026788	-0.828671	3.78748	0.00824647	0.295009			AUR62024190	0.622004	6.60584	9.28262e-06	0.000333688			AUR62022993	-1.85624	0.310537	0.00380936	0.162454			AUR62001639	0.856766	4.34962	4.87491e-05	0.00309177
AUR62019101	0.477351	6.48962	0.00825493	0.295009			AUR62017584	0.747318	5.51201	9.30913e-06	0.000334168			AUR62016070	0.834236	4.00764	0.00382645	0.162786			AUR62000591	4.2029	-0.835459	4.90788e-05	0.00310827
AUR62030144	0.633398	4.11066	0.0082644	0.295009			AUR62003217	-0.858449	5.97177	9.35464e-06	0.000335327			AUR62035482	-0.741938	6.12484	0.00383166	0.162786			AUR62019079	1.43118	1.93956	4.94591e-05	0.00312794
AUR62003444	1.41081	0.334887	0.00829361	0.295423			AUR62011735	-1.02782	7.7233	9.37448e-06	0.000335564			AUR62023932	0.875653	6.37466	0.00383345	0.162786			AUR62025656	-1.28267	4.00159	4.9739e-05	0.0031412
AUR62029285	0.952547	3.84413	0.00832526	0.295423			AUR62007988	-0.81462	4.67525	9.40749e-06	0.000336271			AUR62006726	0.715795	4.61281	0.00383903	0.162786			AUR62021923	3.30036	-0.512967	5.03849e-05	0.00317751
AUR62009301	0.522094	6.81398	0.00833397	0.295423			AUR62038151	-0.760452	4.47742	9.49288e-06	0.000338784			AUR62001674	1.02147	4.17527	0.0038442	0.162786			AUR62041322	1.19653	2.88272	5.10379e-05	0.00321417
AUR62006752	-0.692968	7.81743	0.00833998	0.295423			AUR62039419	0.665316	5.42242	9.50449e-06	0.000338784			AUR62009370	0.916453	2.4643	0.00386058	0.163251			AUR62000744	0.803158	4.71293	5.14624e-05	0.00323635
AUR62041341	0.724616	2.47102	0.00834072	0.295423			AUR62039814	0.881647	3.74183	9.54059e-06	0.000339594			AUR62010889	1.51296	2.14804	0.00389416	0.164439			AUR62036204	-0.972503	5.42182	5.16509e-05	0.00324365
AUR62026406	0.850822	1.90158	0.00834874	0.295423			AUR62009108	0.611422	8.32455	9.65141e-06	0.000343058			AUR62034564	-0.729987	3.77067	0.00391437	0.165061			AUR62029817	0.947808	5.62005	5.18829e-05	0.00325365
AUR62001005	0.588655	4.42479	0.00835783	0.295423			AUR62040675	-0.612622	8.02551	9.7056e-06	0.000344501			AUR62016411	1.78372	-0.268197	0.00392555	0.165301			AUR62019754	3.44487	-0.807661	5.20671e-05	0.00326064
AUR62019426	-0.739037	3.72809	0.00837275	0.295537			AUR62026298	0.638021	6.57147	9.72198e-06	0.000344601			AUR62030408	0.679232	4.2606	0.00393153	0.165322			AUR62001175	1.25302	3.76764	5.3184e-05	0.00332593
AUR62014063	-0.794808	1.96439	0.00840024	0.296094			AUR62022987	-2.07939	3.24397	9.76282e-06	0.000345566			AUR62005883	0.697896	4.26847	0.00394435	0.16563			AUR62000766	0.913667	6.32945	5.33011e-05	0.00332861
AUR62007671	-0.450925	6.1088	0.00842951	0.296712			AUR62030985	1.08436	2.88579	9.84512e-06	0.000347659			AUR62013781	-0.692963	6.13151	0.00396725	0.166294			AUR62018487	-0.926652	4.13504	5.36332e-05	0.00334468
AUR62038502	0.633543	4.50171	0.00845362	0.297004			AUR62019440	-1.09224	6.37544	9.84936e-06	0.000347659			AUR62035600	-0.759287	6.30392	0.00397121	0.166294			AUR62022830	0.872176	6.24763	5.37314e-05	0.00334614
AUR62000800	-0.73107	3.27949	0.00848961	0.297004			AUR62029437	1.17376	4.47859	1.01042e-05	0.000356158			AUR62008691	0.915231	3.38189	0.00398979	0.16684			AUR62012347	0.898074	5.9237	5.40296e-05	0.00336004
AUR62028028	0.742795	2.31654	0.00849755	0.297004			AUR62026589	1.16981	5.47425	1.02068e-05	0.000359277			AUR62032160	-1.21955	4.34322	0.00399799	0.166951			AUR62029569	0.985214	5.60407	5.44745e-05	0.00338301
AUR62022668	-0.433958	6.02515	0.00850152	0.297004			AUR62004431	-1.6381	1.48658	1.03356e-05	0.000363048			AUR62014649	-1.02475	2.6019	0.00404638	0.168737			AUR62031893	3.42473	-0.815336	5.46433e-05	0.00338879
AUR62039311	0.557238	5.8573	0.00850581	0.297004			AUR62009478	-1.35348	7.003	1.03426e-05	0.000363048			AUR62028183	-1.09627	2.91814	0.00406053	0.168991			AUR62010402	1.05237	4.08096	5.55946e-05	0.00343297
AUR62031406	-1.62268	2.0277	0.00850834	0.297004			AUR62004406	-0.895169	3.42291	1.03662e-05	0.000363374			AUR62020550	1.19562	3.12782	0.00406369	0.168991			AUR62035241	1.93373	1.83436	5.57032e-05	0.00343297
AUR62029378	0.519722	4.90474	0.00853192	0.297417			AUR62044056	0.825638	4.18365	1.05201e-05	0.000368263			AUR62017350	-1.24169	1.92731	0.0040768	0.169303			AUR62005741	0.881777	5.30548	5.57307e-05	0.00343297
AUR62023167	-0.604547	5.88585	0.00855631	0.297856			AUR62001398	1.1722	2.63236	1.05704e-05	0.000369513			AUR62004508	-0.758734	4.41329	0.00409713	0.169777			AUR62020394	-1.44722	2.94402	5.57309e-05	0.00343297
AUR62033280	0.995704	1.7977	0.00859381	0.298349			AUR62034439	-0.617642	7.78276	1.0729e-05	0.000374542			AUR62016386	-0.668215	4.37518	0.00410091	0.169777			AUR62004672	3.50077	-0.756174	5.57391e-05	0.00343297
AUR62040694	-1.01834	1.64405	0.0086058	0.298349			AUR62021319	-0.630433	10.9049	1.08122e-05	0.000376928			AUR62012015	1.08984	3.06862	0.00410515	0.169777			AUR62031494	1.9044	0.447123	5.65061e-05	0.00347543
AUR62038009	-1.1885	2.9025	0.00860588	0.298349			AUR62009202	-0.828085	4.20505	1.09305e-05	0.000380493			AUR62008039	0.643341	6.19588	0.00411658	0.170016			AUR62026064	1.09372	4.81977	5.6852e-05	0.00349192
AUR62011742	-0.598863	3.77263	0.00863318	0.298885			AUR62004239	-0.701922	4.66419	1.09445e-05	0.000380493			AUR62018315	0.876685	4.2912	0.00413214	0.170425			AUR62018949	1.17754	5.37862	5.86344e-05	0.00359174
AUR62007094	-0.619358	6.06943	0.00868758	0.300357			AUR62036788	0.772418	4.42525	1.10108e-05	0.000382276			AUR62030437	-0.742509	3.7958	0.00415836	0.171199			AUR62026154	1.36029	5.28339	5.86376e-05	0.00359174
AUR62021232	-0.461333	6.7028	0.00873314	0.301241			AUR62023188	1.603	1.78268	1.11648e-05	0.000387091			AUR62020370	-0.868095	4.47647	0.00416228	0.171199			AUR62031945	1.96371	0.880863	5.94171e-05	0.00363451
AUR62042403	-1.45399	0.901386	0.00873697	0.301241			AUR62023263	-0.743431	5.37252	1.12025e-05	0.000387401			AUR62022994	0.86378	3.52582	0.00422064	0.173338			AUR62032987	1.39857	4.1187	5.95549e-05	0.00363797
AUR62023084	0.637155	4.2353	0.00875107	0.301316			AUR62011660	-1.33604	2.20489	1.12042e-05	0.000387401			AUR62024984	-0.91132	5.35478	0.00422906	0.173338			AUR62029144	2.32548	-0.156234	6.00562e-05	0.00366359
AUR62017462	0.518378	4.4117	0.00880848	0.30288			AUR62032268	-0.926728	4.30009	1.15722e-05	0.000399579			AUR62024666	2.07465	0.389775	0.0042322	0.173338			AUR62038568	1.11826	4.65589	6.18817e-05	0.00376982
AUR62026999	-0.617103	4.15882	0.0088284	0.303066			AUR62036692	1.51894	1.85776	1.16156e-05	0.000400296			AUR62015440	-0.661592	4.44	0.0042373	0.173338			AUR62003827	1.33347	6.48873	6.19697e-05	0.00377005
AUR62031131	0.467182	4.88588	0.00884371	0.303066			AUR62010286	-0.687619	7.22662	1.16245e-05	0.000400296			AUR62003608	1.49322	0.232721	0.00425521	0.173834			AUR62019924	3.31223	-0.221086	6.23193e-05	0.00378617
AUR62001754	-0.521915	6.64519	0.00884988	0.303066			AUR62002760	-0.604057	9.62128	1.16748e-05	0.00040143			AUR62022824	-0.669053	7.016	0.00429452	0.175203			AUR62013936	0.94257	3.66907	6.26545e-05	0.00380138
AUR62026685	-0.651853	3.52571	0.00887141	0.303392			AUR62042680	-0.668824	5.40453	1.16891e-05	0.00040143			AUR62030904	0.864076	3.12399	0.00432524	0.176217			AUR62000060	1.54856	2.62002	6.29631e-05	0.00381494
AUR62039122	-0.544081	4.45135	0.00892726	0.304517			AUR62018907	1.58446	2.52366	1.17518e-05	0.00040304			AUR62015468	-0.627955	8.39427	0.00436825	0.177509			AUR62044004	1.87175	0.688947	6.38258e-05	0.00385923
AUR62032790	-0.619381	5.22283	0.00892839	0.304517			AUR62018995	-1.06718	2.87613	1.19713e-05	0.000410012			AUR62007584	-0.724071	7.48971	0.00436873	0.177509			AUR62032278	1.15485	3.43638	6.38666e-05	0.00385923
AUR62013490	-0.832289	4.5614	0.0089623	0.305077			AUR62017462	0.818227	4.6306	1.21162e-05	0.000414418			AUR62025992	1.90207	1.57	0.0043961	0.178365			AUR62001244	1.20067	7.11776	6.40553e-05	0.00386542
AUR62041257	-0.76673	1.8839	0.00896896	0.305077			AUR62030762	-0.91062	3.72502	1.21967e-05	0.000416608			AUR62012285	-0.667164	5.53885	0.00440167	0.178365			AUR62012846	7.38784	-0.0997688	6.4545e-05	0.00388973
AUR62006398	0.688407	3.2323	0.00900799	0.305677			AUR62031682	1.11171	2.83879	1.24993e-05	0.000426371			AUR62036897	1.02676	2.16999	0.00444402	0.179581			AUR62007776	1.08234	3.67023	6.61756e-05	0.00397819
AUR62005877	0.477979	7.93114	0.00901077	0.305677			AUR62040890	-0.582883	8.70631	1.25414e-05	0.000427232			AUR62036076	-1.55426	1.12123	0.00445875	0.179581			AUR62007497	1.39272	2.57605	6.61906e-05	0.00397819
AUR62013463	-0.51859	7.15725	0.00902705	0.305819			AUR62018034	-0.651078	8.14028	1.25831e-05	0.000427673			AUR62032885	0.91401	2.64832	0.00445984	0.179581			AUR62005096	1.33647	2.67108	6.67115e-05	0.00400412
AUR62024387	0.643155	4.03479	0.009059	0.306237			AUR62005057	0.671186	5.73204	1.2588e-05	0.000427673			AUR62035833	0.886373	2.7369	0.00446101	0.179581			AUR62025378	0.998449	4.19425	6.74605e-05	0.00404366
AUR62037192	-1.06032	0.954942	0.00906363	0.306237			AUR62031525	-1.1188	2.47629	1.26618e-05	0.000429604			AUR62002914	0.656989	4.67632	0.00446148	0.179581			AUR62003255	0.921159	4.58182	7.13998e-05	0.00427406
AUR62029396	-1.59249	3.30727	0.00907812	0.306317			AUR62026978	0.966712	3.51769	1.27073e-05	0.000430571			AUR62023620	-0.646708	5.42155	0.00447444	0.179862			AUR62019143	0.859862	4.79148	7.19127e-05	0.00429902
AUR62037541	-1.04483	1.36512	0.00919196	0.309099			AUR62024419	0.784513	4.21487	1.27638e-05	0.00043191			AUR62042838	1.71228	-0.207531	0.00451315	0.181049			AUR62011134	0.994045	3.96309	7.32609e-05	0.00437378
AUR62030577	0.544126	4.30824	0.00919806	0.309099			AUR62010053	-0.683348	6.3125	1.28419e-05	0.000433973			AUR62039734	1.27428	3.94098	0.00451977	0.181049			AUR62008023	0.941216	3.34286	7.34359e-05	0.00437838
AUR62014434	1.4289	0.442592	0.00919921	0.309099			AUR62007644	1.2799	2.60124	1.30714e-05	0.000441143			AUR62028399	0.754519	6.00475	0.00452201	0.181049			AUR62034721	1.04405	7.91163	7.36594e-05	0.00438587
AUR62016072	0.533625	4.50846	0.0092206	0.309099			AUR62028735	-0.68094	5.59098	1.3128e-05	0.000442463			AUR62000234	-1.64605	1.42412	0.00454847	0.181752			AUR62009755	5.66549	-1.18294	7.4194e-05	0.00441183
AUR62007808	-0.948277	8.56174	0.00922715	0.309099			AUR62023374	0.745035	5.98254	1.35276e-05	0.000455328			AUR62017103	0.963824	6.44634	0.00455164	0.181752			AUR62005887	0.988993	3.24302	7.55723e-05	0.00448783
AUR62003206	0.841509	1.75198	0.00923908	0.309099			AUR62031362	0.903051	3.57062	1.35506e-05	0.000455496			AUR62017923	0.786755	3.91317	0.00455928	0.181816			AUR62017095	1.38286	7.43499	7.69641e-05	0.00456443
AUR62035406	0.525254	4.83349	0.00924619	0.309099			AUR62024513	-0.715832	4.7902	1.37076e-05	0.000460164			AUR62022804	0.655615	4.50997	0.00460611	0.183345			AUR62017285	-0.93693	5.43131	7.73503e-05	0.00458126
AUR62040241	-0.50119	5.10223	0.00928575	0.309459			AUR62023275	0.637305	5.53592	1.39039e-05	0.00046614			AUR62016190	-1.43682	0.629149	0.0046098	0.183345			AUR62021241	1.82156	0.976405	7.75307e-05	0.00458589
AUR62021918	-0.600074	4.43268	0.00929739	0.309459			AUR62037575	-0.609718	5.71605	1.3961e-05	0.000466764			AUR62040592	0.745467	8.08245	0.00462115	0.183447			AUR62000335	0.991822	3.75311	7.77394e-05	0.00459216
AUR62037187	-0.456298	4.52878	0.00930487	0.309459			AUR62035159	1.24803	2.49575	1.39714e-05	0.000466764			AUR62002231	1.15565	1.357	0.00462455	0.183447			AUR62039801	0.973098	3.66737	7.88263e-05	0.00465023
AUR62012131	0.907055	1.51368	0.0093168	0.309459			AUR62008008	-0.799603	4.17768	1.39777e-05	0.000466764			AUR62006689	0.865311	3.26267	0.00464451	0.183785			AUR62003204	1.01158	3.37076	7.93371e-05	0.00467161
AUR62032295	-0.503395	4.11425	0.00931818	0.309459			AUR62010827	1.69174	1.74336	1.41464e-05	0.000471776			AUR62009102	1.31285	1.32351	0.00465085	0.183785			AUR62025595	2.64731	1.86714	7.93973e-05	0.00467161
AUR62019199	1.29166	0.505041	0.00934664	0.309801			AUR62029843	1.41123	2.50561	1.42728e-05	0.000475366			AUR62026075	0.794172	3.46754	0.00465613	0.183785			AUR62016608	-3.04477	-0.498919	8.01373e-05	0.00470896
AUR62017974	-0.581552	4.43884	0.00935299	0.309801			AUR62007287	-0.646333	5.31726	1.4324e-05	0.000476446			AUR62023935	1.55059	3.22055	0.00465749	0.183785			AUR62004368	1.18612	5.51644	8.11468e-05	0.00475905
AUR62027741	1.45159	0.933004	0.00941165	0.311336			AUR62010432	-0.809117	6.17818	1.43591e-05	0.000476991			AUR62008990	1.31205	2.24417	0.00468249	0.184314			AUR62019440	1.1352	5.65204	8.12023e-05	0.00475905
AUR62022812	-0.621912	4.89676	0.0094476	0.311663			AUR62007493	-1.00562	3.52979	1.46805e-05	0.000487026			AUR62025042	0.667192	6.20412	0.00468332	0.184314			AUR62011067	1.16212	3.34174	8.20244e-05	0.00480095
AUR62011544	1.21501	1.94655	0.00945112	0.311663			AUR62018083	1.5315	2.18052	1.48233e-05	0.000491123			AUR62026337	0.842	5.87338	0.00468927	0.184314			AUR62028298	0.898076	5.78134	8.33223e-05	0.00487055
AUR62022854	-0.621592	9.70408	0.00945854	0.311663			AUR62019123	1.54936	1.53468	1.51495e-05	0.000501275			AUR62023590	0.718975	3.60899	0.00473893	0.185969			AUR62021237	1.30097	3.66093	8.35232e-05	0.00487119
AUR62017600	-0.473266	4.80684	0.00951476	0.313051			AUR62026923	-0.910088	3.9749	1.51988e-05	0.000502252			AUR62039311	-0.681034	6.24224	0.00474373	0.185969			AUR62001689	0.877646	6.78106	8.35509e-05	0.00487119
AUR62011088	1.57346	-0.0989526	0.00952544	0.313051			AUR62010609	0.710503	7.51868	1.52872e-05	0.000504517			AUR62032147	0.78812	5.13705	0.00478569	0.18737			AUR62042384	1.3286	2.82247	8.38263e-05	0.0048809
AUR62024594	0.555432	5.96331	0.00956051	0.313297			AUR62027590	0.792103	4.02696	1.53793e-05	0.000506897			AUR62037723	1.13212	1.51585	0.00480736	0.187634			AUR62034001	-1.84561	3.59445	8.39845e-05	0.00488375
AUR62009334	-0.603255	4.09964	0.00956693	0.313297			AUR62043429	-0.649472	9.08765	1.53997e-05	0.00050691			AUR62003184	0.682259	3.85348	0.00481093	0.187634			AUR62014487	1.54874	2.15173	8.47666e-05	0.00492284
AUR62001096	-1.55797	0.141837	0.00957314	0.313297			AUR62014042	-0.606064	7.34902	1.54283e-05	0.000507123			AUR62023843	1.55191	2.39646	0.00481114	0.187634			AUR62010368	0.840364	5.49653	8.54517e-05	0.0049562
AUR62019358	1.31557	0.441285	0.0095825	0.313297			AUR62012348	0.900511	4.92891	1.54659e-05	0.000507123			AUR62011121	-0.615581	6.16399	0.0048349	0.188009			AUR62021884	1.24946	4.8347	9.08823e-05	0.00526436
AUR62030585	1.19135	2.17336	0.00961195	0.313854			AUR62021010	0.713062	6.07798	1.54661e-05	0.000507123			AUR62031447	1.61204	0.231607	0.00484103	0.188009			AUR62021921	5.06103	-0.13707	9.11443e-05	0.00527271
AUR62002055	0.622084	3.40423	0.00967614	0.315422			AUR62013960	-1.14065	3.51208	1.56122e-05	0.000511256			AUR62017859	1.05043	2.51217	0.00484167	0.188009			AUR62020224	1.09637	3.29704	9.16792e-05	0.00529681
AUR62013639	-1.27425	0.674568	0.00968494	0.315422			AUR62013327	-0.748239	7.64324	1.564e-05	0.000511297			AUR62030559	1.18473	1.20712	0.00484571	0.188009			AUR62007414	0.963799	4.15848	9.25119e-05	0.00533803
AUR62018999	0.681017	3.95527	0.00971584	0.315928			AUR62012266	0.729991	6.16197	1.56538e-05	0.000511297			AUR62034966	1.51108	1.9873	0.00488529	0.189199			AUR62006706	7.2428	-0.224096	9.38321e-05	0.00540724
AUR62030292	0.445307	7.28537	0.00972549	0.315928			AUR62018919	2.59666	0.994612	1.57269e-05	0.000513026			AUR62011583	0.690898	7.44237	0.00488896	0.189199			AUR62016748	0.886258	4.83653	9.41661e-05	0.00541951
AUR62009102	0.682254	2.7961	0.00976026	0.316651			AUR62003823	0.631744	5.71606	1.59227e-05	0.000518084			AUR62035073	1.26707	2.36476	0.00490602	0.189616			AUR62008528	2.15958	0.0878951	9.63014e-05	0.00553529
AUR62032642	-0.568925	9.07772	0.00978658	0.316933			AUR62006427	1.57082	1.36386	1.59228e-05	0.000518084			AUR62001516	-0.622752	6.47087	0.00491855	0.189856			AUR62012972	-1.29829	5.60521	9.66997e-05	0.00555106
AUR62034145	-0.651431	2.99737	0.00980148	0.316933			AUR62027516	-1.00201	3.79593	1.60446e-05	0.000521379			AUR62020146	0.724793	5.12847	0.00494316	0.1904			AUR62021436	1.68356	1.41018	9.72403e-05	0.00557495
AUR62031975	0.457881	5.82596	0.00980993	0.316933			AUR62040655	-1.12856	2.88047	1.61014e-05	0.000522554			AUR62020015	-1.80833	1.38126	0.00494529	0.1904			AUR62040293	0.923739	3.49788	9.87612e-05	0.00564842
AUR62011850	-1.07529	1.12474	0.00983478	0.316933			AUR62011010	-0.974163	3.12146	1.61391e-05	0.000523072			AUR62021562	1.09254	1.87629	0.00495777	0.190637			AUR62033447	1.09899	3.89319	9.87742e-05	0.00564842
AUR62004619	1.33982	1.76461	0.00986401	0.316933			AUR62030151	-0.750716	7.01287	1.61586e-05	0.000523072			AUR62033349	-1.14851	3.05964	0.00500552	0.192227			AUR62017473	1.25631	4.47728	0.000100071	0.00571063
AUR62000301	-0.48211	5.67846	0.0098832	0.316933			AUR62041482	0.596477	8.62378	1.624e-05	0.000525037			AUR62010432	0.784977	4.6311	0.0050289	0.192879			AUR62009665	1.03784	4.8893	0.000100117	0.00571063
AUR62034755	1.18653	0.830757	0.00988495	0.316933			AUR62022857	1.14613	5.40071	1.63051e-05	0.000526472			AUR62023357	0.947361	2.78306	0.00507372	0.19435			AUR62033664	1.04296	7.26566	0.000102411	0.00582843
AUR62032096	-0.64712	3.69916	0.00991256	0.316933			AUR62027880	-0.81091	4.39064	1.63615e-05	0.000527621			AUR62001384	0.588259	4.83217	0.00509196	0.194801			AUR62002633	-1.60349	1.83436	0.000102443	0.00582843
AUR62033033	-0.699822	3.94173	0.00991651	0.316933			AUR62013826	-0.810428	4.7746	1.64781e-05	0.000530707			AUR62015238	-0.73613	6.46084	0.0051068	0.195121			AUR62033371	5.85412	-1.14071	0.00010628	0.00603909
AUR62042463	-0.611614	2.97285	0.00991671	0.316933			AUR62010762	0.910391	3.92246	1.65349e-05	0.000531862			AUR62019867	1.03268	2.53957	0.00512467	0.195556			AUR62002540	1.07622	3.47709	0.000107694	0.00611168
AUR62032073	1.01284	1.19921	0.00992669	0.316933			AUR62026196	-1.17009	3.53144	1.66763e-05	0.000534714			AUR62034444	0.687962	5.0226	0.0051413	0.195942			AUR62012240	0.780371	4.90305	0.000108577	0.00615399
AUR62020307	-1.06458	1.94602	0.0099337	0.316933			AUR62004294	-0.630585	6.1157	1.66842e-05	0.000534714			AUR62030521	0.875998	4.69785	0.00515388	0.196173			AUR62013550	-1.43042	1.48757	0.000111239	0.00629689
AUR62007742	-0.486629	6.74832	0.00993759	0.316933			AUR62023178	1.06838	4.0274	1.66868e-05	0.000534714			AUR62006398	-1.08148	2.40327	0.00517312	0.196657			AUR62005627	3.23406	-0.57873	0.000111563	0.00630723
AUR62038222	-0.453531	4.786	0.00994453	0.316933			AUR62014562	0.707528	6.1225	1.67624e-05	0.000536459			AUR62002340	1.87074	0.437574	0.00519219	0.197059			AUR62014178	1.18476	2.61194	0.000113509	0.00640916
AUR62003927	-0.909917	2.35028	0.00998292	0.317756			AUR62005214	2.43895	0.862058	1.6818e-05	0.000537563			AUR62026852	0.892556	6.40273	0.00519677	0.197059			AUR62011155	0.926543	6.35243	0.000113956	0.00642633
AUR62043644	1.01468	1.44305	0.0100471	0.319033			AUR62029552	-0.925549	4.72316	1.69616e-05	0.000541468			AUR62033724	0.849348	2.73774	0.00521445	0.19748			AUR62029720	3.09873	1.82925	0.000114606	0.00645486
AUR62027652	0.581061	3.22014	0.0100483	0.319033			AUR62002179	-0.606203	6.9593	1.71262e-05	0.000546037			AUR62016816	0.708128	3.7525	0.0052441	0.198354			AUR62005154	1.03187	7.26111	0.000115087	0.00647378
AUR62031341	-0.650823	3.3611	0.0100641	0.319135			AUR62012072	-0.652445	5.34893	1.71646e-05	0.000546576			AUR62039756	-1.59828	1.95921	0.00525775	0.198483			AUR62038228	0.780382	4.85162	0.000116289	0.00653318
AUR62026737	-0.989656	9.01846	0.0100883	0.319407			AUR62027189	-0.887346	3.86539	1.73464e-05	0.000551671			AUR62036049	-0.652879	4.72147	0.00526495	0.198483			AUR62030799	4.24565	-0.870807	0.000116614	0.00654324
AUR62013713	0.568574	5.10892	0.010098	0.319407			AUR62033267	0.798097	5.40107	1.74075e-05	0.000552923			AUR62035618	0.765558	3.88279	0.00526731	0.198483			AUR62038971	-1.09542	2.55341	0.000116901	0.00655117
AUR62012240	0.491997	4.55935	0.0101129	0.319441			AUR62029316	2.31754	2.64105	1.74755e-05	0.000554163			AUR62009985	1.08713	2.70128	0.00527645	0.198579			AUR62021728	1.84607	2.08325	0.000117461	0.0065743
AUR62024382	0.44255	5.95835	0.0101324	0.319441			AUR62002317	-0.888785	4.33815	1.74902e-05	0.000554163			AUR62025357	-0.666422	7.51589	0.0053077	0.199387			AUR62036667	-1.76042	4.21984	0.000118479	0.00661933
AUR62002623	-0.871778	1.84189	0.010137	0.319441			AUR62001558	-0.639239	5.57703	1.75265e-05	0.00055462			AUR62039373	0.787881	3.32132	0.00531116	0.199387			AUR62028276	3.44452	-0.82852	0.000118561	0.00661933
AUR62000060	0.785519	2.43698	0.0101724	0.319986			AUR62017551	-0.633526	9.18118	1.7672e-05	0.000558528			AUR62026750	1.15353	1.9471	0.00533323	0.19967			AUR62007199	1.00953	4.54036	0.000119777	0.00667889
AUR62034564	0.646192	3.51308	0.0101887	0.319986			AUR62037712	-0.929223	3.16938	1.78236e-05	0.000562619			AUR62026107	0.899805	6.73613	0.00533692	0.19967			AUR62007532	0.959897	5.30282	0.000121077	0.00674092
AUR62015724	-1.0583	4.54316	0.0102166	0.319986			AUR62026091	-2.07466	0.712162	1.79342e-05	0.000565406			AUR62020167	-0.634149	7.84656	0.0053386	0.19967			AUR62025510	1.73748	2.21264	0.000121191	0.00674092
AUR62018117	-0.737195	2.85112	0.0102272	0.319986			AUR62004954	0.726179	6.63395	1.81544e-05	0.000571638			AUR62020884	0.81187	3.94324	0.0053536	0.199872			AUR62016911	1.09123	2.6584	0.000121793	0.006766
AUR62002355	0.747395	2.0307	0.010238	0.319986			AUR62019117	-0.618986	6.14726	1.84354e-05	0.000579768			AUR62011190	1.04407	2.30158	0.00535728	0.199872			AUR62005156	1.47091	3.08616	0.000122686	0.00679952
AUR62005201	0.496597	6.38106	0.010256	0.319986			AUR62025252	2.80051	3.40521	1.85009e-05	0.000581107			AUR62025693	-0.649116	9.08983	0.00536458	0.199897			AUR62004366	2.12284	0.46263	0.0001227	0.00679952
AUR62044200	-0.909896	2.52976	0.010264	0.319986			AUR62018194	-0.702585	5.19013	1.85516e-05	0.000581979			AUR62019008	1.26707	2.33621	0.00539098	0.200533			AUR62040205	1.76597	0.976377	0.000124094	0.00686829
AUR62004570	-0.622389	6.91349	0.0102657	0.319986			AUR62010843	1.22574	3.09208	1.85901e-05	0.000582466			AUR62024152	-1.06141	1.72615	0.00539497	0.200533			AUR62034708	6.88418	-0.488477	0.000124653	0.00689068
AUR62022495	0.550839	5.14382	0.0102682	0.319986			AUR62001603	-1.41769	2.42143	1.8775e-05	0.000587535			AUR62009228	0.647078	5.00927	0.00542282	0.201214			AUR62006357	-0.906227	3.64694	0.000124862	0.00689115
AUR62020563	0.590313	3.33918	0.0103181	0.321144			AUR62034586	-1.02083	2.6816	1.88079e-05	0.000587839			AUR62018110	0.78284	4.08966	0.00542666	0.201214			AUR62026704	0.898104	5.47467	0.000124969	0.00689115
AUR62009478	-0.948704	7.10407	0.0103868	0.322497			AUR62016052	2.33959	0.696734	1.88637e-05	0.000587993			AUR62019423	1.0812	3.80842	0.00544897	0.201793			AUR62008808	0.997702	2.95412	0.000127978	0.00704838
AUR62041923	1.04516	1.79291	0.0103871	0.322497			AUR62025235	2.39705	1.4613	1.88718e-05	0.000587993			AUR62033606	1.33677	0.726564	0.00546582	0.202161			AUR62036162	2.55524	0.710755	0.000128674	0.007078
AUR62020015	0.84816	1.80925	0.01041	0.322597			AUR62023454	-0.639437	5.63368	1.88823e-05	0.000587993			AUR62011544	0.957232	3.55316	0.0054753	0.202161			AUR62032441	1.44651	4.57505	0.000130454	0.0071671
AUR62013319	-0.769088	1.91064	0.0104158	0.322597			AUR62021094	0.957361	3.68787	1.94356e-05	0.000604479			AUR62002112	0.877327	2.59787	0.00547905	0.202161			AUR62021816	1.05225	4.33498	0.000131058	0.00719147
AUR62010314	-1.54518	0.028862	0.0104772	0.3241			AUR62036877	0.581601	7.01922	1.96485e-05	0.000610356			AUR62017282	0.680917	6.63002	0.00549709	0.202578			AUR62000881	2.24124	0.172553	0.000133939	0.00734056
AUR62029141	0.955713	2.37743	0.0105113	0.324759			AUR62040685	1.89818	1.91525	1.97657e-05	0.000613243			AUR62015861	-0.643962	6.04948	0.00551347	0.202763			AUR62040347	5.52999	-1.29872	0.000134929	0.00738582
AUR62024828	-0.795202	2.17244	0.0105425	0.325196			AUR62001924	-0.629069	5.54365	1.98182e-05	0.000614123			AUR62034068	-0.683889	4.37716	0.00551556	0.202763			AUR62006627	0.825281	5.58926	0.000135823	0.00742563
AUR62013663	0.423272	4.99726	0.0105571	0.325196			AUR62031401	-0.92976	5.46986	1.99789e-05	0.000618347			AUR62041807	0.730286	4.2151	0.00552817	0.202795			AUR62013692	0.786613	6.71912	0.000136091	0.00743124
AUR62009299	-0.533609	4.46258	0.0105678	0.325196			AUR62017460	-0.960627	3.30777	2.01782e-05	0.000623755			AUR62008079	-1.19871	4.11025	0.00553151	0.202795			AUR62043399	0.927433	4.11476	0.000139445	0.00760508
AUR62004578	0.861912	1.63219	0.010577	0.325196			AUR62030312	1.46933	2.9988	2.02301e-05	0.000623844			AUR62017072	0.78341	3.40156	0.00554122	0.202795			AUR62004480	1.09386	6.68048	0.000139811	0.00761578
AUR62029164	-0.684403	6.86465	0.0105966	0.325404			AUR62003170	-0.717052	4.63911	2.02303e-05	0.000623844			AUR62026104	0.747334	6.07543	0.00554338	0.202795			AUR62001619	1.7312	2.42557	0.00014068	0.00765382
AUR62010638	0.416962	5.16635	0.0106144	0.325555			AUR62018198	0.668749	5.76961	2.03041e-05	0.00062522			AUR62040699	0.738716	4.98183	0.00556774	0.203439			AUR62007646	1.18791	3.04494	0.000143248	0.00778405
AUR62006779	0.503115	4.04246	0.0106451	0.325844			AUR62003960	-0.904756	6.3701	2.03242e-05	0.00062522			AUR62039078	0.896625	3.18577	0.00558428	0.203653			AUR62017700	0.895077	5.20249	0.000148956	0.00807871
AUR62028405	0.513958	5.05076	0.010657	0.325844			AUR62043457	0.867847	3.87769	2.03796e-05	0.000625876			AUR62013621	0.598713	4.68846	0.00558713	0.203653			AUR62005103	1.3192	4.38831	0.000149031	0.00807871
AUR62001191	-0.511458	4.29658	0.0106625	0.325844			AUR62025167	0.99393	3.83034	2.03948e-05	0.000625876			AUR62002174	-1.19491	1.78494	0.00561346	0.203946			AUR62022191	1.27204	1.78972	0.000149489	0.00809373
AUR62005883	-0.540257	4.41333	0.0106844	0.32612			AUR62022596	-0.965094	3.06137	2.05258e-05	0.000629136			AUR62000216	0.680484	4.73859	0.00562098	0.203946			AUR62011516	6.75856	-0.58838	0.000151909	0.00821483
AUR62033164	0.705384	2.2061	0.0107345	0.326797			AUR62030721	-1.06029	3.04967	2.06129e-05	0.000631042			AUR62025954	1.21079	1.48606	0.00562553	0.203946			AUR62025610	2.62567	-0.469858	0.000153521	0.00829196
AUR62010069	0.681308	3.66293	0.0107459	0.326797			AUR62022466	0.926316	3.34826	2.07153e-05	0.000633414			AUR62009564	0.652437	5.31997	0.0056276	0.203946			AUR62010477	0.83528	6.83466	0.000154933	0.00835816
AUR62028596	0.562778	6.76246	0.01075	0.326797			AUR62009142	-0.967885	5.24803	2.07976e-05	0.000635166			AUR62001007	0.745902	4.75254	0.00562903	0.203946			AUR62023274	0.832376	4.34908	0.00015552	0.00837974
AUR62024299	-0.518236	5.98104	0.0107583	0.326797			AUR62035546	-0.643009	5.30679	2.08443e-05	0.000635826			AUR62011266	0.962858	1.96613	0.00564671	0.20434			AUR62011878	1.95271	0.703774	0.00015603	0.0083971
AUR62013649	0.828524	2.57837	0.0108162	0.327654			AUR62021551	-0.896691	3.4699	2.09188e-05	0.000637332			AUR62040385	-0.954442	3.59842	0.00572377	0.20688			AUR62012220	2.53188	1.31221	0.000156661	0.00842093
AUR62002906	0.532198	3.93432	0.0108293	0.327654			AUR62040207	-0.947388	4.36216	2.11247e-05	0.000642834			AUR62011571	1.22675	2.13614	0.0057412	0.207261			AUR62010762	0.811362	3.87424	0.000159827	0.00858083
AUR62043200	-0.694664	2.43882	0.0108333	0.327654			AUR62013819	-0.75328	7.66014	2.12086e-05	0.000644007			AUR62027316	-0.650873	6.56395	0.00575802	0.20762			AUR62029300	2.68294	-0.448823	0.000160512	0.0086073
AUR62006364	0.915313	4.39498	0.0108401	0.327654			AUR62034524	1.07276	3.58548	2.1214e-05	0.000644007			AUR62000868	-0.798884	2.97332	0.00578368	0.208285			AUR62039221	3.34193	-0.0205417	0.000161327	0.00864065
AUR62031693	1.55828	0.61354	0.0108514	0.327654			AUR62033206	1.01022	3.34883	2.12655e-05	0.000644798			AUR62002070	-1.13313	1.31708	0.0057926	0.208285			AUR62028995	0.782863	6.3728	0.000161637	0.00864688
AUR62043666	-0.539166	3.86367	0.0108796	0.328088			AUR62029040	1.57928	4.79293	2.14982e-05	0.000651078			AUR62036280	1.00108	4.63436	0.00579722	0.208285			AUR62003612	1.07436	3.51579	0.000162836	0.0087003
AUR62024200	0.428674	6.75376	0.0108917	0.328088			AUR62007040	0.763029	6.25238	2.17794e-05	0.000658806			AUR62013788	-0.682879	4.37848	0.00582981	0.209206			AUR62016117	2.37114	0.0304348	0.000163024	0.0087003
AUR62006750	0.543101	5.61918	0.0109094	0.32823			AUR62030640	-0.917115	4.28008	2.19432e-05	0.000662973			AUR62024275	-1.21007	2.28059	0.00587157	0.210454			AUR62040406	-1.08288	4.72958	0.000163252	0.00870213
AUR62010730	0.594826	3.26229	0.0109724	0.329694			AUR62010833	-0.65962	9.17225	2.20467e-05	0.000665307			AUR62003152	0.711724	4.54109	0.00589005	0.210865			AUR62010755	4.33058	-0.715118	0.000164336	0.00874949
AUR62010585	0.425475	5.28464	0.0109907	0.329694			AUR62027099	1.22622	2.52461	2.21214e-05	0.000666768			AUR62017589	0.873271	3.43416	0.00590462	0.211136			AUR62040714	1.71645	4.09103	0.000165369	0.00879399
AUR62033627	0.724195	2.27213	0.0109972	0.329694			AUR62040679	0.762391	4.97891	2.21816e-05	0.000667037			AUR62042746	-0.609442	5.88919	0.00593068	0.211816			AUR62026547	-1.56968	3.61525	0.000166146	0.00882487
AUR62015889	-1.13894	3.48859	0.011037	0.330373			AUR62010470	-0.826963	4.70816	2.21829e-05	0.000667037			AUR62013740	-0.658484	3.99989	0.00596592	0.212678			AUR62012869	0.872763	4.25781	0.000166561	0.0088364
AUR62005522	-1.18796	0.945796	0.011046	0.330373			AUR62028377	-1.09823	3.25789	2.22384e-05	0.000667916			AUR62037543	0.889641	4.24671	0.00596895	0.212678			AUR62003233	0.821723	4.58388	0.000167921	0.008898
AUR62000394	0.581376	5.20501	0.0110715	0.330744			AUR62043518	1.8875	2.86899	2.23707e-05	0.000671094			AUR62018088	-0.758519	3.43103	0.00599254	0.213266			AUR62033957	5.70241	-1.14363	0.000169008	0.00894504
AUR62001585	-0.490115	4.29651	0.0111002	0.331211			AUR62005506	0.652062	5.07813	2.24813e-05	0.000673617			AUR62009852	-0.59433	6.61677	0.00601143	0.213686			AUR62013314	0.813465	4.97358	0.000169931	0.00897141
AUR62005262	0.568693	3.77161	0.0111139	0.331229			AUR62005201	0.642931	6.49948	2.25462e-05	0.000674764			AUR62030078	0.72733	4.23819	0.00604703	0.214473			AUR62024018	0.937566	3.87593	0.000170071	0.00897141
AUR62011573	-0.723919	4.8427	0.0111796	0.332793			AUR62020340	1.94046	1.59031	2.25804e-05	0.000674991			AUR62028560	-0.652861	4.2757	0.00604782	0.214473			AUR62016596	0.945649	3.42883	0.000170107	0.00897141
AUR62006673	0.499145	4.20125	0.0112195	0.333152			AUR62019531	-0.64339	6.01469	2.26905e-05	0.000677484			AUR62003897	0.700293	3.862	0.00605992	0.214649			AUR62007294	1.00404	4.64829	0.000172231	0.00907273	MYC2
AUR62010270	-0.631618	3.56164	0.0112382	0.333152			AUR62013530	-2.00829	0.541522	2.28548e-05	0.00068159			AUR62000577	1.08608	3.60142	0.0060675	0.214665			AUR62040699	1.07462	5.18791	0.000174454	0.00917904
AUR62021812	-0.439626	7.67549	0.0112431	0.333152			AUR62040164	0.929537	3.53825	2.28996e-05	0.000682124			AUR62041812	0.745583	3.45612	0.00610693	0.215269			AUR62005192	0.932397	3.82448	0.000175721	0.00923483
AUR62028263	0.55072	3.5765	0.0112444	0.333152			AUR62003258	-0.587309	8.24424	2.31086e-05	0.000687541			AUR62021079	0.70006	5.5906	0.00611234	0.215269			AUR62023652	0.966009	3.98771	0.000175927	0.00923483
AUR62014552	-1.03219	3.31534	0.0112704	0.333533			AUR62000490	-0.721858	5.06608	2.34551e-05	0.000697034			AUR62038272	0.802233	5.96284	0.00611818	0.215269			AUR62014325	1.93556	1.87649	0.000176902	0.00927514
AUR62005801	-0.594645	4.08693	0.0113372	0.335117			AUR62035272	0.826009	4.16618	2.34966e-05	0.00069745			AUR62035473	0.917666	2.63895	0.00612001	0.215269			AUR62007268	1.18591	4.7575	0.000177497	0.00929543
AUR62017900	0.651602	2.85778	0.0113862	0.336171			AUR62023357	-0.979399	3.032	2.35783e-05	0.000698574			AUR62016355	-1.22861	1.10802	0.00612031	0.215269			AUR62031345	1.33885	5.55221	0.000181234	0.00948005
AUR62026982	0.804274	1.95767	0.0114638	0.338068			AUR62027748	-0.652214	6.06884	2.35895e-05	0.000698574			AUR62036224	1.29643	2.23259	0.00621063	0.217998			AUR62024933	1.72824	1.23118	0.000182646	0.0095428
AUR62014364	-0.421379	4.96799	0.0114848	0.338294			AUR62039024	1.47833	2.17344	2.37966e-05	0.000703886			AUR62001078	1.17618	2.84811	0.00621238	0.217998			AUR62043321	1.20825	3.35355	0.000183991	0.00960186
AUR62028806	-0.418588	6.8683	0.0115225	0.339008			AUR62012696	0.803257	4.03043	2.39892e-05	0.000708755			AUR62001291	-1.61713	2.04971	0.00623454	0.218521			AUR62039815	-1.30996	2.24067	0.000185189	0.00965309
AUR62020714	-0.780335	1.78492	0.0115457	0.339297			AUR62014374	-0.578352	9.66709	2.40269e-05	0.000708979			AUR62042742	-0.886572	3.92578	0.00625567	0.219007			AUR62028696	0.87741	3.56012	0.000186339	0.00969552
AUR62026770	1.26302	0.983302	0.0116001	0.3405			AUR62001639	0.85543	4.29443	2.40788e-05	0.000708979			AUR62036204	-0.691142	5.53969	0.00626792	0.21918			AUR62012493	1.29363	4.69213	0.000186436	0.00969552
AUR62035732	0.480853	4.11783	0.0116256	0.340851			AUR62005652	0.664737	5.22834	2.40805e-05	0.000708979			AUR62027309	-0.694204	3.86043	0.00628567	0.219546			AUR62005621	1.91022	1.10776	0.000188826	0.00980315
AUR62021896	-1.19826	1.60588	0.0116517	0.341222			AUR62038681	-0.652952	4.99797	2.44459e-05	0.000718903			AUR62038568	0.809712	4.46569	0.00629306	0.21955			AUR62020299	-0.778942	4.54404	0.000188943	0.00980315
AUR62003806	-0.694864	2.25663	0.0116859	0.341827			AUR62039694	-0.697586	5.47656	2.49207e-05	0.000732017			AUR62003827	0.886549	6.19826	0.00632646	0.22046			AUR62022299	0.912965	3.93147	0.000192368	0.0099693
AUR62012481	-0.876448	1.37489	0.0117144	0.341951			AUR62031377	0.671352	4.89756	2.49985e-05	0.000733454			AUR62033488	1.33341	1.73213	0.00633428	0.220477			AUR62017026	0.939425	3.78969	0.000193423	0.0100124
AUR62021655	-1.20238	1.28396	0.0117175	0.341951			AUR62030080	2.29727	0.736044	2.51113e-05	0.000735913			AUR62024463	-0.648716	7.24466	0.00637376	0.221595			AUR62039740	0.993162	5.79069	0.000195377	0.0101019
AUR62029198	-0.551202	6.54501	0.0117486	0.341951			AUR62027800	-0.625763	9.08146	2.51416e-05	0.000735949			AUR62009951	1.0042	4.7958	0.00641403	0.222738			AUR62001742	1.00242	3.24636	0.000196678	0.0101574
AUR62001701	0.450978	5.10776	0.0118001	0.341951			AUR62017974	-1.05668	4.2759	2.52466e-05	0.000737724			AUR62027073	-1.1687	1.04837	0.00645397	0.223867			AUR62021591	0.873104	3.79657	0.000198182	0.0102233
AUR62023186	-0.580669	4.34831	0.01181	0.341951			AUR62012093	0.851103	4.71435	2.52604e-05	0.000737724			AUR62022177	1.40662	1.15696	0.00648167	0.224569			AUR62001867	0.981466	4.24037	0.000199933	0.0103017
AUR62023368	0.537439	4.56404	0.0118282	0.341951			AUR62005752	-0.701661	5.80172	2.54618e-05	0.000742753			AUR62021582	0.847764	3.74545	0.00649094	0.224631			AUR62034224	0.963307	4.63232	0.000201158	0.0103529
AUR62020813	-1.83307	1.78087	0.0118355	0.341951			AUR62000185	-1.6257	1.43314	2.57385e-05	0.000749963			AUR62032869	-0.851494	6.55861	0.0065513	0.22646			AUR62027128	4.65045	1.22401	0.000201388	0.0103529
AUR62015411	-1.05156	1.08754	0.0118445	0.341951			AUR62007497	1.08016	2.55021	2.59469e-05	0.000755167			AUR62013790	-0.635214	6.71067	0.00657592	0.226646			AUR62020225	0.871952	4.25066	0.000203195	0.0104338
AUR62013789	-0.594727	2.93674	0.0118457	0.341951			AUR62014253	2.54015	3.39124	2.60419e-05	0.000757065			AUR62041390	1.06907	1.95056	0.00657659	0.226646			AUR62029269	2.33046	0.58636	0.000204339	0.0104805
AUR62038155	1.19728	0.524179	0.0118561	0.341951			AUR62022056	-0.623173	5.69016	2.68666e-05	0.000780146			AUR62028593	-0.845973	2.81917	0.00658274	0.226646			AUR62039509	-1.0585	2.464	0.000206952	0.0106024
AUR62029145	-0.706986	4.67491	0.0118626	0.341951			AUR62010311	2.31319	0.286967	2.70085e-05	0.000783369			AUR62021556	0.589873	5.3237	0.00658678	0.226646			AUR62016703	1.31283	2.20741	0.000207188	0.0106024
AUR62004628	-0.585862	5.44645	0.0118631	0.341951			AUR62039506	1.84666	0.949271	2.71295e-05	0.000785982			AUR62035678	-0.643286	7.98245	0.00660777	0.227108			AUR62001556	0.845742	4.26913	0.000209469	0.0107068
AUR62015629	-0.75561	3.08803	0.011866	0.341951			AUR62031693	2.72993	1.52057	2.7246e-05	0.000788457			AUR62019664	-0.72416	4.31383	0.00665069	0.228297			AUR62006753	0.777031	4.2204	0.00021109	0.0107774
AUR62018296	-0.767917	1.96046	0.011984	0.344679			AUR62012764	-1.06711	4.27613	2.73542e-05	0.000790687			AUR62004539	0.959595	3.22846	0.00665753	0.228297			AUR62032323	1.69136	1.31516	0.00021175	0.0107896
AUR62026973	-0.648339	3.68421	0.011988	0.344679			AUR62026031	1.27845	4.09992	2.74081e-05	0.000791343			AUR62021576	0.695943	4.07008	0.00667673	0.228685			AUR62007204	0.869869	3.49492	0.00021181	0.0107896
AUR62032268	-0.640543	4.39499	0.0120236	0.344975			AUR62010266	-0.808795	9.31878	2.78386e-05	0.000802859			AUR62026101	1.17192	2.07356	0.00668404	0.228685			AUR62007509	0.95767	4.22341	0.000212416	0.0108081
AUR62039138	0.821381	3.21234	0.0120278	0.344975			AUR62023413	1.34702	2.25368	2.79536e-05	0.000805261			AUR62013555	-1.2076	1.51357	0.00670358	0.229093			AUR62039023	-0.956297	4.49049	0.000212829	0.0108168
AUR62027958	0.478614	5.60321	0.0120392	0.344975			AUR62029443	-0.73421	5.74056	2.80077e-05	0.000805903			AUR62035597	-0.90777	4.81514	0.00674856	0.230207			AUR62024219	1.09471	5.18824	0.000214179	0.0108731
AUR62010841	0.466643	4.50401	0.0120653	0.345329			AUR62001470	3.12738	1.69756	2.81316e-05	0.000808551			AUR62012143	1.16789	3.09632	0.00675146	0.230207			AUR62011777	0.843472	6.22092	0.000214933	0.0108944
AUR62028171	-0.408812	6.94772	0.0121104	0.346191			AUR62021488	0.678102	4.69786	2.81973e-05	0.000809524			AUR62004444	-0.955727	4.03508	0.00678069	0.230942			AUR62007764	0.983777	6.12992	0.000215085	0.0108944
AUR62025526	-1.06809	3.16591	0.0121228	0.346191			AUR62034054	-0.855109	4.57648	2.82673e-05	0.000810618			AUR62038263	0.824562	3.11002	0.00680187	0.231165			AUR62031939	1.29033	3.56313	0.000216053	0.0109311
AUR62026177	1.15401	0.968361	0.0121795	0.347418			AUR62001191	-0.997089	4.12397	2.83078e-05	0.000810862			AUR62012136	0.75027	4.75617	0.00680257	0.231165			AUR62006029	-1.19868	3.31236	0.000217458	0.0109897
AUR62037743	0.467977	4.88275	0.0122035	0.347493			AUR62007825	2.81982	2.10654	2.83825e-05	0.000812086			AUR62027217	0.851903	3.9542	0.00684189	0.23201			AUR62000536	0.898107	5.56811	0.000218707	0.0110394
AUR62033135	-0.527912	4.50748	0.0122129	0.347493			AUR62031520	-1.68706	0.803807	2.84981e-05	0.000814475			AUR62010731	-0.970027	2.78556	0.00684285	0.23201			AUR62031658	1.24426	2.13129	0.000218933	0.0110394
AUR62022003	0.807014	2.59404	0.012231	0.347493			AUR62025991	-0.742242	4.83322	2.95378e-05	0.000842611			AUR62013222	0.952457	2.90367	0.00688907	0.233314			AUR62025872	1.12555	2.68893	0.000219646	0.0110618
AUR62002701	0.640475	3.37188	0.0122468	0.347493			AUR62042528	0.783863	4.31687	2.9549e-05	0.000842611			AUR62029346	1.38342	0.56616	0.00689959	0.233408			AUR62026460	2.07099	-0.0729217	0.000219872	0.0110618
AUR62029843	0.908879	2.11681	0.0122561	0.347493			AUR62003100	-1.24013	2.03915	3.00136e-05	0.000854898			AUR62006750	-0.682824	5.8366	0.00691474	0.233658			AUR62006656	3.34129	-0.12351	0.000221969	0.0111425
AUR62016159	-0.85952	2.03496	0.0122646	0.347493			AUR62027900	-0.735874	5.87134	3.01711e-05	0.000858423			AUR62028775	-0.591821	7.53341	0.00694569	0.234239			AUR62043595	1.13712	2.4716	0.000221975	0.0111425
AUR62024862	0.705779	2.63046	0.0122867	0.347729			AUR62017935	-0.654128	4.76709	3.02827e-05	0.000860631			AUR62030208	0.805275	4.21744	0.00694751	0.234239			AUR62012981	1.83049	1.99465	0.000222297	0.0111462
AUR62003285	0.433275	5.11101	0.0123124	0.348066			AUR62007735	-1.22624	2.49805	3.04739e-05	0.000865098			AUR62008759	-0.935687	3.37104	0.0069602	0.234405			AUR62043385	-1.29429	2.71099	0.000223815	0.0112098
AUR62030637	0.685317	3.48522	0.0123407	0.348477			AUR62032804	0.826164	5.86741	3.05502e-05	0.000866293			AUR62011188	-0.59056	5.1034	0.00697543	0.234452			AUR62007271	4.19889	-0.38965	0.000224288	0.0112209
AUR62007542	-0.706491	3.27904	0.0123677	0.348849			AUR62005261	0.640187	4.92129	3.07721e-05	0.000871613			AUR62001689	0.651753	6.65331	0.00697719	0.234452			AUR62032211	2.68582	0.745151	0.00022475	0.011225
AUR62026965	0.66174	4.39779	0.0124153	0.349802			AUR62027798	-0.74074	8.71837	3.10542e-05	0.000878624			AUR62002540	0.731988	3.26444	0.00705217	0.236708			AUR62038900	-1.16941	3.69752	0.000224871	0.011225
AUR62010612	0.689303	2.68505	0.0124745	0.351079			AUR62023501	-1.13472	2.31161	3.21535e-05	0.000908711			AUR62007481	-0.80825	6.04023	0.00706427	0.23685			AUR62034720	1.3948	3.38932	0.000225862	0.0112619
AUR62025967	0.582841	3.79887	0.0125916	0.353775			AUR62003303	0.936951	3.50555	3.2495e-05	0.000917342			AUR62024090	0.964107	2.79212	0.00707225	0.236854			AUR62000216	0.910504	4.87099	0.000228681	0.0113898
AUR62016918	-0.437783	4.68302	0.0125983	0.353775			AUR62038690	0.63063	5.62358	3.25349e-05	0.000917447			AUR62033276	1.29258	0.791715	0.00711433	0.237997			AUR62033488	1.42784	1.82282	0.000233212	0.0116026
AUR62032324	0.491325	7.09156	0.0126873	0.355616			AUR62003926	-1.0284	5.43083	3.26485e-05	0.00091963			AUR62012084	1.23396	4.36459	0.00712744	0.237997			AUR62007738	1.21621	3.09174	0.000234696	0.0116634
AUR62000643	0.444253	4.9536	0.0127039	0.355616			AUR62021808	1.09589	3.81336	3.27373e-05	0.000921109			AUR62030710	-0.783603	2.97293	0.0071301	0.237997			AUR62006279	2.02369	0.106501	0.0002368	0.011755
AUR62022967	0.689195	2.85741	0.0127061	0.355616			AUR62013335	0.609554	5.09441	3.29354e-05	0.000925655			AUR62031604	1.45819	0.729165	0.00719143	0.239649			AUR62020226	1.83274	0.672086	0.000238889	0.011842
AUR62033621	0.626421	2.74734	0.0127598	0.356724			AUR62043940	1.23726	2.05964	3.31272e-05	0.000929579			AUR62035353	-0.933895	3.56885	0.00719553	0.239649			AUR62034424	0.900819	4.48326	0.000239083	0.011842
AUR62011219	0.46287	5.74746	0.012788	0.356891			AUR62005449	-0.856221	3.75204	3.31482e-05	0.000929579			AUR62019743	1.00267	1.79138	0.00723709	0.240588			AUR62020215	0.776999	7.01083	0.000242066	0.0119765
AUR62006027	-0.789131	3.51882	0.012794	0.356891			AUR62036408	2.34497	2.08147	3.3626e-05	0.000941937			AUR62008665	0.58175	4.59099	0.0072397	0.240588			AUR62018223	1.0188	4.31381	0.000242372	0.0119784
AUR62034395	-0.614538	3.00934	0.0128161	0.357113			AUR62026050	0.641405	5.74091	3.37808e-05	0.000945229			AUR62001729	-0.564553	5.26689	0.00726561	0.241044			AUR62019471	3.36192	-0.875348	0.000243667	0.0120245
AUR62038804	-0.589151	4.22523	0.0128663	0.358116			AUR62043379	2.03507	1.12736	3.3963e-05	0.000948319			AUR62040995	-0.630056	5.36695	0.00726944	0.241044			AUR62016655	1.66828	5.55783	0.000243841	0.0120245
AUR62019689	-0.418222	5.29269	0.0129065	0.358841			AUR62037686	-0.822502	5.34027	3.3966e-05	0.000948319			AUR62026550	1.42396	0.319689	0.00729053	0.241478			AUR62003864	0.942706	4.48661	0.000244554	0.0120464
AUR62027493	0.454585	4.99832	0.0129331	0.359185			AUR62001433	1.14896	2.69899	3.40546e-05	0.00094975			AUR62014467	0.84021	3.32208	0.00730917	0.241794			AUR62012143	1.90011	3.63891	0.00024483	0.0120467
AUR62016982	0.734487	2.54487	0.0129675	0.359412			AUR62010067	-1.4915	1.46975	3.41911e-05	0.00095215			AUR62033266	1.57732	0.62804	0.0073205	0.241794			AUR62014623	0.884978	3.86951	0.000245786	0.0120805
AUR62029517	1.23899	0.618593	0.0129697	0.359412			AUR62026310	0.568403	6.57629	3.42157e-05	0.00095215			AUR62000236	-0.688145	3.8561	0.00732419	0.241794			AUR62025631	0.97719	3.47641	0.000249304	0.0122375
AUR62039396	0.82969	1.55417	0.0129903	0.359587			AUR62021445	1.04984	3.52313	3.44425e-05	0.000956412			AUR62026800	-0.658666	7.89613	0.00735643	0.242593			AUR62008022	0.825486	4.24557	0.000249527	0.0122375
AUR62026400	-0.677289	4.14826	0.0130406	0.360584			AUR62011819	1.02054	3.05052	3.44443e-05	0.000956412			AUR62017096	-0.629292	5.18072	0.00738161	0.243157			AUR62036247	1.0058	3.84983	0.000249852	0.01224
AUR62040288	-0.475897	4.24922	0.013078	0.361223			AUR62018404	-0.874387	3.56676	3.46241e-05	0.000960356			AUR62007511	0.943351	3.83453	0.00741867	0.244111			AUR62027195	1.85496	2.70889	0.000257768	0.012614
AUR62001309	0.523861	4.21758	0.0131052	0.361235			AUR62040806	1.64517	3.3531	3.47194e-05	0.000961948			AUR62003330	0.654176	4.13697	0.00745173	0.244931			AUR62029678	0.913658	5.66845	0.000258219	0.0126223
AUR62035343	-0.801476	2.44068	0.0131082	0.361235			AUR62001674	-0.854751	4.16972	3.47719e-05	0.00096235			AUR62021874	1.91144	2.64406	0.0075148	0.246735			AUR62040707	2.54705	0.397062	0.000261043	0.012741
AUR62003480	0.678049	5.80566	0.0131346	0.361235			AUR62043103	2.04192	1.34144	3.50831e-05	0.000969907			AUR62012875	0.961441	3.03016	0.00753315	0.246852			AUR62032334	3.70066	-0.624388	0.000261216	0.012741
AUR62025533	-0.556454	4.38298	0.0131424	0.361235			AUR62011055	-0.808126	4.45665	3.51626e-05	0.000970383			AUR62020549	1.62769	0.0105105	0.00753479	0.246852			AUR62010642	-0.942903	5.38183	0.000262958	0.012812
AUR62025212	1.29025	1.55491	0.0131499	0.361235			AUR62005380	-0.612119	7.21514	3.51986e-05	0.000970383			AUR62000419	1.17753	1.86701	0.0075528	0.247047			AUR62012170	1.60719	2.97776	0.000263354	0.0128173
AUR62020806	-0.518087	6.67345	0.0131873	0.361869			AUR62028115	-1.10706	2.60764	3.5215e-05	0.000970383			AUR62022707	-0.815383	2.92238	0.00755714	0.247047			AUR62042746	-0.933207	5.75277	0.000264794	0.0128734
AUR62018985	-0.830222	3.24757	0.0132085	0.36206			AUR62020307	-1.65794	1.70759	3.53826e-05	0.000973943			AUR62013947	-0.714553	4.56799	0.00760229	0.248253			AUR62000943	5.08639	0.606263	0.000265915	0.0129139
AUR62011358	-1.02191	1.14147	0.0132589	0.362429			AUR62032099	-0.933063	5.46513	3.57976e-05	0.000984297			AUR62008014	0.825118	2.56514	0.00761764	0.248485			AUR62014680	1.77322	1.91974	0.000267904	0.0129964
AUR62014360	0.42372	4.95957	0.0132625	0.362429			AUR62031569	1.57012	2.00164	3.58504e-05	0.000984684			AUR62037219	0.758342	4.58007	0.0076287	0.248542			AUR62038393	-1.26346	1.90093	0.000268219	0.0129976
AUR62041886	-0.453313	6.5519	0.013265	0.362429			AUR62016035	-1.51167	1.46773	3.59601e-05	0.000986628			AUR62030940	-0.742703	5.63305	0.00763589	0.248542			AUR62024138	6.65807	-0.677706	0.00026961	0.0130509
AUR62035978	0.558243	3.82294	0.0132831	0.362532			AUR62034566	-0.870762	3.90504	3.6166e-05	0.000991207			AUR62019823	1.06338	3.57431	0.00765185	0.248793			AUR62006288	1.02238	6.28693	0.000270451	0.0130642
AUR62028348	-0.726509	2.61463	0.0133211	0.363175			AUR62029994	0.830106	4.2561	3.63349e-05	0.000994761			AUR62013977	0.822276	6.63725	0.00767548	0.249292			AUR62026832	1.26483	1.70121	0.000270469	0.0130642
AUR62025322	0.897145	2.43858	0.0133898	0.364654			AUR62009115	-1.92079	1.20151	3.65562e-05	0.000999742			AUR62031785	-0.637759	7.32638	0.00770238	0.249896			AUR62000838	4.18395	-0.407547	0.000270789	0.0130656
AUR62030275	0.536189	3.59719	0.0134191	0.36506			AUR62007844	0.634053	5.50991	3.65992e-05	0.000999839			AUR62038970	1.63046	-0.246775	0.0077324	0.2506			AUR62017928	1.11105	2.28371	0.000274878	0.0132486
AUR62033453	1.1481	1.21898	0.0134764	0.366224			AUR62014436	0.617411	6.61829	3.6819e-05	0.00100476			AUR62036894	-1.32186	0.766713	0.00775718	0.25087			AUR62031604	1.62449	0.84367	0.000278867	0.0134264
AUR62039433	0.617398	4.92059	0.0135348	0.367418			AUR62014324	0.749571	4.68425	3.68853e-05	0.00100549			AUR62006288	0.677034	6.07866	0.00775739	0.25087			AUR62031899	2.23506	0.155409	0.000279568	0.0134457
AUR62005118	0.776521	1.98473	0.0135521	0.367493			AUR62026788	-1.10297	3.69291	3.8175e-05	0.00103953			AUR62018300	0.754864	3.74768	0.00776666	0.2509			AUR62024485	0.765774	5.91732	0.000280797	0.0134903
AUR62044139	-0.525338	3.60088	0.0135699	0.367581			AUR62001784	-0.686414	4.64845	3.82954e-05	0.00104169			AUR62010739	-0.894566	4.68947	0.0077816	0.251113			AUR62023825	-1.13828	4.66871	0.000281886	0.0135281
AUR62023839	0.586096	3.28714	0.0136066	0.368179			AUR62027422	0.698815	6.40945	3.83509e-05	0.00104192			AUR62001033	-1.36862	0.348676	0.00782339	0.252191			AUR62001348	-1.16439	4.93615	0.000284547	0.0136412
AUR62037199	-0.678026	2.99042	0.0136288	0.368386			AUR62014688	-0.869335	7.05012	3.83858e-05	0.00104192			AUR62021272	1.14984	2.19374	0.00783549	0.252311			AUR62040787	0.873816	5.89859	0.000286833	0.0137361
AUR62010320	-0.642129	4.83751	0.0136824	0.369439			AUR62001007	-0.787389	5.13719	3.84573e-05	0.00104274			AUR62032642	0.994807	8.8194	0.00785461	0.252612			AUR62000453	3.26911	-0.484414	0.000287492	0.0137529
AUR62021771	-0.506543	6.33021	0.0137532	0.370821			AUR62018220	-0.67877	5.88218	3.88347e-05	0.00105185			AUR62026483	1.02803	4.90765	0.00786161	0.252612			AUR62033104	0.824489	4.87593	0.00029174	0.0139413
AUR62003765	0.727793	3.02247	0.0138053	0.370821			AUR62001595	-0.581315	7.73119	3.89667e-05	0.0010543			AUR62030035	-1.46965	0.149661	0.00789426	0.253391			AUR62001123	1.27175	2.58242	0.00029318	0.0139951
AUR62016895	0.773241	2.03963	0.0138063	0.370821			AUR62016082	-0.796791	4.13631	3.94966e-05	0.00106621			AUR62029544	-0.674092	4.38585	0.00791071	0.253648			AUR62014701	0.762683	5.01853	0.000295227	0.0140778
AUR62011910	0.481475	5.01346	0.0138151	0.370821			AUR62012265	-0.678288	4.8998	3.95299e-05	0.00106621			AUR62029072	-0.894888	2.57051	0.00793066	0.253812			AUR62006259	-1.3801	1.56842	0.000296919	0.0141435
AUR62023065	-0.603183	3.20319	0.01383	0.370821			AUR62041844	-1.11837	2.4084	3.9533e-05	0.00106621			AUR62005752	0.713552	5.5583	0.00793269	0.253812			AUR62036978	2.75789	1.96365	0.000299824	0.0142666
AUR62029377	-0.545529	4.38912	0.0138385	0.370821			AUR62011782	-0.9072	3.47058	4.07091e-05	0.00109677			AUR62019843	-0.690296	3.68375	0.00795221	0.254167			AUR62027407	0.93298	6.71506	0.000300336	0.0142758
AUR62018333	-0.752404	6.73937	0.0138653	0.370821			AUR62024350	-0.900924	3.4498	4.10454e-05	0.00110466			AUR62036512	-1.24735	0.749505	0.00796362	0.254239			AUR62025203	0.944122	3.80028	0.000301607	0.014321
AUR62021672	-0.685475	3.58179	0.0138665	0.370821			AUR62000474	-0.732761	4.08928	4.12433e-05	0.00110798			AUR62043385	-0.817541	2.89605	0.00797134	0.254239			AUR62027590	1.1405	3.44432	0.000302212	0.0143346
AUR62031414	0.700872	3.21942	0.0138693	0.370821			AUR62041890	-0.844542	3.99222	4.12562e-05	0.00110798			AUR62001403	0.709159	5.20484	0.00803991	0.256154			AUR62029442	0.869107	4.17905	0.000303077	0.0143604
AUR62033168	0.70932	5.30105	0.0138955	0.370821			AUR62005083	-0.841418	4.97679	4.13977e-05	0.00111061			AUR62017799	0.950318	2.11264	0.00805858	0.256478			AUR62038192	1.01564	2.41032	0.000305471	0.0144489
AUR62019531	-0.42269	6.07911	0.0138964	0.370821			AUR62043372	1.20212	3.75498	4.15079e-05	0.00111238			AUR62020227	1.22425	0.86176	0.00810349	0.257519			AUR62037723	1.37351	1.68645	0.000305589	0.0144489
AUR62038272	-0.56626	6.49695	0.0139181	0.370821			AUR62001436	-1.08589	2.9114	4.20755e-05	0.00112641			AUR62024468	0.606516	4.33035	0.00812161	0.257519			AUR62037697	0.722493	5.36043	0.00030811	0.0145527
AUR62032886	-0.485373	4.862	0.0139243	0.370821			AUR62040573	-0.935581	6.86033	4.2159e-05	0.00112745			AUR62033964	-0.806324	4.34948	0.00812668	0.257519			AUR62023932	1.03449	6.4663	0.000311121	0.0146794
AUR62000089	-0.748407	2.08924	0.0139728	0.371722			AUR62038568	0.802969	3.72875	4.24275e-05	0.00113344			AUR62027553	0.920767	3.93418	0.00812704	0.257519			AUR62021598	0.834609	5.41427	0.000312649	0.014736
AUR62007226	0.578343	3.00741	0.013994	0.371894			AUR62012303	-0.728573	4.57358	4.25504e-05	0.00113553			AUR62033168	-0.637138	5.66786	0.00813406	0.257519			AUR62000396	0.742616	5.93351	0.000319397	0.0150382
AUR62018321	-0.878899	2.85114	0.0140122	0.371986			AUR62005036	0.601071	6.84823	4.27926e-05	0.00114079			AUR62032604	1.34574	1.36141	0.00815387	0.257875			AUR62013223	-2.1746	0.130444	0.000321775	0.0151343
AUR62022986	-0.767958	3.65427	0.0140441	0.372137			AUR62011314	-0.750449	5.62477	4.32417e-05	0.00115155			AUR62035512	1.0668	1.74943	0.00817384	0.258235			AUR62033648	0.745509	4.59782	0.000322949	0.0151543
AUR62021383	-0.680236	3.51456	0.0140474	0.372137			AUR62010646	-0.703344	4.70261	4.39929e-05	0.00117033			AUR62029450	-1.8269	-0.374643	0.00819929	0.258768			AUR62009565	-1.83358	1.12713	0.000322956	0.0151543
AUR62005428	-0.576056	3.75384	0.014133	0.37347			AUR62008975	-0.751623	4.54635	4.42001e-05	0.0011745			AUR62025275	-0.763221	3.30082	0.00822654	0.259356			AUR62021644	1.45009	2.85593	0.000323217	0.0151543
AUR62016006	-0.667825	2.53511	0.0141351	0.37347			AUR62034591	-0.721725	5.74022	4.42422e-05	0.0011745			AUR62015774	-1.39475	0.678997	0.00823833	0.259456			AUR62033396	1.18725	3.3825	0.000324675	0.0152068
AUR62022362	0.657207	2.37441	0.014142	0.37347			AUR62005456	-0.848151	3.91659	4.43835e-05	0.00117702			AUR62009593	0.838476	3.87755	0.00825918	0.25984			AUR62008963	0.77285	4.70393	0.000325152	0.0152132
AUR62007550	-0.581654	3.66892	0.0141815	0.374123			AUR62036603	-1.15391	1.92454	4.46289e-05	0.00118229			AUR62003889	1.05265	1.54128	0.0082768	0.260123			AUR62006097	1.39564	1.1291	0.000326512	0.0152608
AUR62005404	-0.802102	2.12729	0.0142373	0.375118			AUR62028315	-0.732791	8.37072	4.48107e-05	0.00118587			AUR62033034	-0.610742	7.13222	0.00832433	0.260878			AUR62015532	1.24051	5.0921	0.000327953	0.0153122
AUR62001634	-0.834043	2.3708	0.0142489	0.375118			AUR62033988	-0.80831	4.38644	4.52187e-05	0.00119542			AUR62007204	0.758563	3.43524	0.00833294	0.260878			AUR62019065	2.61608	1.70891	0.00032998	0.0153908
AUR62017131	0.47252	8.47468	0.0142701	0.375131			AUR62040494	-0.719783	5.34216	4.62272e-05	0.00122042			AUR62002309	-0.565647	4.92893	0.00834145	0.260878			AUR62022532	0.710107	5.99566	0.000331653	0.0154527
AUR62030099	0.567321	3.1561	0.0142791	0.375131			AUR62021714	-1.08525	3.87839	4.62605e-05	0.00122042			AUR62034230	-0.722753	3.61927	0.00834158	0.260878			AUR62022598	0.812635	5.38894	0.000333657	0.0155299
AUR62013782	0.567846	4.53634	0.0143058	0.375442			AUR62044632	-0.686064	4.51469	4.63301e-05	0.00122069			AUR62003067	-0.888479	2.49791	0.00836544	0.260878			AUR62012345	2.10445	1.77603	0.000334156	0.015537
AUR62017445	0.991602	2.3446	0.0143392	0.375723			AUR62002567	0.659458	5.35866	4.63669e-05	0.00122069			AUR62026663	1.04586	4.75157	0.0083671	0.260878			AUR62024594	0.937266	5.84784	0.000335545	0.0155854
AUR62000545	0.41429	6.24361	0.0143462	0.375723			AUR62036107	-0.634259	5.49741	4.68039e-05	0.00123092			AUR62031076	1.66409	-0.236766	0.00836982	0.260878			AUR62028670	2.64865	0.473404	0.000337899	0.0156637
AUR62001723	-0.887387	4.11056	0.0143863	0.376382			AUR62026230	-0.58608	5.48791	4.69876e-05	0.00123447			AUR62024508	0.789533	3.66084	0.00837014	0.260878			AUR62030889	-1.48398	2.75957	0.000338267	0.0156637
AUR62009985	-0.625363	3.10965	0.0144319	0.376878			AUR62021898	-0.810424	4.30448	4.7037e-05	0.00123449			AUR62015428	-0.69089	4.60439	0.00839356	0.261106			AUR62024721	2.04096	1.00551	0.00033828	0.0156637
AUR62014680	1.44988	0.683037	0.0144351	0.376878			AUR62041794	1.07285	2.54053	4.77308e-05	0.0012514			AUR62000536	0.632203	5.41485	0.00840941	0.261106			AUR62027736	1.40809	0.994443	0.000338754	0.0156695
AUR62026713	0.618633	3.59378	0.0144895	0.377574			AUR62006462	-0.551375	9.23005	4.77798e-05	0.0012514			AUR62032987	0.932349	3.80878	0.00841505	0.261106			AUR62014246	0.783604	4.81051	0.000340076	0.0157144
AUR62040835	-0.585875	5.43285	0.014497	0.377574			AUR62025335	0.659732	5.146	4.78865e-05	0.0012529			AUR62028137	-0.589388	6.16331	0.00841888	0.261106			AUR62026948	-2.0482	0.938053	0.000346875	0.016012
AUR62039776	0.541791	4.46104	0.0145066	0.377574			AUR62002137	-0.545912	9.16478	4.79381e-05	0.00125296			AUR62019529	1.26045	3.01125	0.00842083	0.261106			AUR62012922	1.32582	5.74299	0.000347634	0.0160305
AUR62005103	-0.64163	4.53931	0.0145487	0.378177			AUR62039857	1.13217	3.05849	4.79891e-05	0.001253			AUR62012912	0.783989	3.54198	0.00845153	0.261789			AUR62035974	0.859988	4.36812	0.000349895	0.0161182
AUR62017821	-1.15032	0.405802	0.0145597	0.378177			AUR62007002	1.53645	1.43758	4.82581e-05	0.00125873			AUR62021304	-1.34771	0.685002	0.00847482	0.26224			AUR62017634	2.63304	0.460349	0.000353792	0.016281
AUR62011955	-0.551567	4.38968	0.014591	0.378408			AUR62024669	-0.871099	3.51366	4.94517e-05	0.00128763			AUR62034591	0.630638	5.5319	0.00849833	0.262633			AUR62032147	1.05196	5.29735	0.000356985	0.016411
AUR62004422	1.42245	0.0489426	0.01461	0.378408			AUR62036719	-0.895415	3.33146	4.94676e-05	0.00128763			AUR62034494	1.38207	1.80839	0.00850495	0.262633			AUR62009027	0.778813	5.79119	0.000357465	0.0164163
AUR62021195	0.525599	4.04517	0.0146182	0.378408			AUR62012574	-0.627131	6.93306	4.96171e-05	0.0012902			AUR62033730	-1.21773	1.41102	0.00852031	0.262838			AUR62034925	-0.791039	4.60898	0.000358289	0.0164372
AUR62026541	1.10137	0.661727	0.0146516	0.378408			AUR62014530	-0.67237	5.63462	5.0031e-05	0.00129963			AUR62015562	0.654515	4.86675	0.0085745	0.264239			AUR62035849	0.800895	5.3901	0.000358954	0.0164509
AUR62038692	0.685609	3.93905	0.014667	0.378408			AUR62026469	-0.598592	5.58255	5.01975e-05	0.00130262			AUR62011742	0.700173	3.54768	0.00863142	0.265721			AUR62040634	2.63969	1.17304	0.000362411	0.0165923
AUR62002379	0.620396	5.27603	0.0146726	0.378408			AUR62020550	1.67259	2.23839	5.02757e-05	0.00130332			AUR62026840	-0.977088	5.41993	0.00865461	0.26593			AUR62032530	0.713739	4.69518	0.000366699	0.0167634
AUR62043226	-0.843312	1.86493	0.0146777	0.378408			AUR62040975	-0.668896	5.00426	5.06438e-05	0.00131152			AUR62026993	0.813227	6.6547	0.0086559	0.26593			AUR62031068	0.724672	5.1542	0.000366895	0.0167634
AUR62001951	-1.18485	1.13563	0.0146883	0.378408			AUR62005881	-0.613355	7.05676	5.07691e-05	0.00131342			AUR62003129	0.704235	3.19234	0.00871286	0.267407			AUR62038472	0.765758	4.73435	0.0003673	0.0167648
AUR62022669	-1.07317	0.721709	0.0147538	0.379707			AUR62013624	-2.24272	0.00815387	5.14103e-05	0.00132776			AUR62023368	-0.629409	4.44585	0.00874013	0.267764			AUR62000085	1.50013	1.52774	0.000368223	0.0167898
AUR62012602	1.29876	0.181446	0.0147714	0.379774			AUR62023274	0.738295	4.17376	5.14374e-05	0.00132776			AUR62004717	0.575923	5.07595	0.00874227	0.267764			AUR62003119	1.30295	1.86936	0.000370543	0.0168765
AUR62022443	0.56825	4.88264	0.014814	0.380194			AUR62033334	1.1695	3.72238	5.14802e-05	0.00132776			AUR62001776	0.631301	4.83983	0.00875865	0.267993			AUR62004873	-0.85913	4.75907	0.000371157	0.0168765
AUR62028622	0.568226	3.5873	0.0148206	0.380194			AUR62027132	1.15646	3.00901	5.18431e-05	0.00133493			AUR62011598	0.866812	5.75783	0.00880557	0.269156			AUR62019385	0.770959	4.72767	0.000371257	0.0168765
AUR62010561	-1.35513	1.24342	0.0148392	0.380194			AUR62041108	1.02545	2.8215	5.18634e-05	0.00133493			AUR62010127	-1.24194	2.36949	0.00881488	0.269167			AUR62012733	4.37519	-0.728329	0.000378072	0.0171674
AUR62014900	-0.536223	4.45531	0.0148608	0.380194			AUR62021918	-0.718578	4.40222	5.19839e-05	0.00133551			AUR62041252	0.631389	4.24761	0.00885453	0.269175			AUR62032989	0.845014	5.44036	0.000378421	0.0171674
AUR62034617	-0.864455	1.39876	0.0148775	0.380194			AUR62001097	0.674609	5.85128	5.1991e-05	0.00133551			AUR62010077	0.849741	3.01351	0.00885667	0.269175			AUR62016664	1.19789	4.13869	0.000380362	0.0172259
AUR62019519	-0.453315	5.76316	0.0148838	0.380194			AUR62023212	0.872013	4.89677	5.26001e-05	0.0013486			AUR62023174	0.749478	3.73541	0.00886574	0.269175			AUR62029916	1.29843	2.19773	0.000380481	0.0172259
AUR62026710	-0.559716	6.45754	0.0148975	0.380194			AUR62031027	-0.558247	7.52199	5.26516e-05	0.0013486			AUR62040235	-0.619364	4.93737	0.00886816	0.269175			AUR62008134	-1.81872	0.122161	0.000382119	0.0172708
AUR62014686	0.410048	4.90584	0.0149228	0.380194			AUR62028956	2.06846	1.15269	5.26601e-05	0.0013486			AUR62019392	0.771752	4.05539	0.00886823	0.269175			AUR62013007	-1.20178	1.92037	0.000382244	0.0172708
AUR62040514	-0.64932	2.58576	0.0149231	0.380194			AUR62036751	-1.00315	4.44853	5.33541e-05	0.00136499			AUR62018409	1.19967	3.11001	0.00886879	0.269175			AUR62002918	0.73135	6.38923	0.000388871	0.0175525
AUR62034059	-0.859292	1.48248	0.0149522	0.38055			AUR62043986	0.647423	6.77029	5.3461e-05	0.00136635			AUR62018402	1.20874	1.46181	0.00890253	0.269927			AUR62021418	1.69998	0.897369	0.000389848	0.0175731
AUR62016898	0.597836	4.44379	0.0149733	0.380704			AUR62040542	0.578383	8.18146	5.4014e-05	0.0013791			AUR62027880	0.674981	4.31138	0.0089223	0.270118			AUR62039422	0.972379	3.8254	0.000390113	0.0175731
AUR62010386	0.9919	2.0402	0.0150353	0.381897			AUR62029532	-0.855971	5.04693	5.43567e-05	0.00138645			AUR62003917	1.037	2.2154	0.00893108	0.270118			AUR62006382	2.38445	0.962076	0.000391415	0.017614
AUR62014462	-0.671296	5.85733	0.0151208	0.382942			AUR62026320	-0.734449	4.73364	5.4549e-05	0.00138996			AUR62020093	0.572765	7.10803	0.00893575	0.270118			AUR62028722	1.12976	2.05807	0.000394473	0.0177286
AUR62023539	0.474403	4.22541	0.0151289	0.382942			AUR62031831	0.679193	4.64937	5.47898e-05	0.00139469			AUR62033360	-0.83271	3.65876	0.00897726	0.271101			AUR62040131	4.17555	-0.406938	0.000394751	0.0177286
AUR62005080	-0.527417	5.36294	0.0151469	0.382942			AUR62027851	-0.678534	8.23234	5.53031e-05	0.00140635			AUR62036075	0.665718	4.55157	0.00903724	0.272639			AUR62042919	-1.00449	3.0409	0.000400595	0.017973
AUR62043571	0.852439	1.57052	0.015149	0.382942			AUR62001273	-0.610983	4.97889	5.55154e-05	0.00141034			AUR62024913	1.24627	0.87514	0.00913033	0.275007			AUR62034377	2.66934	0.430594	0.000402155	0.0180249
AUR62032721	-0.654288	2.62419	0.0151522	0.382942			AUR62033902	0.923742	4.16941	5.60404e-05	0.00142225			AUR62015611	0.721212	3.16452	0.00913403	0.275007			AUR62020352	0.837585	4.49582	0.000403483	0.0180663
AUR62030773	0.473703	5.35972	0.0152297	0.384514			AUR62035816	1.25799	2.85563	5.62264e-05	0.00142554			AUR62028869	1.07674	2.22721	0.00916746	0.275738			AUR62003182	2.83164	0.595048	0.000406391	0.0181784
AUR62027517	0.641743	3.05946	0.0152599	0.384769			AUR62004102	-0.666445	6.1167	5.63316e-05	0.00142581			AUR62039042	-0.614721	3.98433	0.00919656	0.275976			AUR62005194	1.08354	5.75814	0.000407527	0.018211
AUR62011524	-0.6868	2.70394	0.0152702	0.384769			AUR62005029	-0.614132	5.06424	5.63494e-05	0.00142581			AUR62033104	0.561955	4.72834	0.00921237	0.275976			AUR62033043	1.08435	4.34669	0.000411709	0.0183678
AUR62007509	0.467165	4.62962	0.0153201	0.385642			AUR62023684	-0.927527	2.83994	5.651e-05	0.00142845			AUR62028736	0.975909	2.6991	0.00922995	0.275976			AUR62021445	0.81777	3.8983	0.000411856	0.0183678
AUR62042742	0.529184	4.14561	0.0153495	0.385999			AUR62033293	1.06253	2.81525	5.66389e-05	0.00143029			AUR62028871	-0.670897	4.06764	0.00923263	0.275976			AUR62018798	1.0734	2.64595	0.000413166	0.0184079
AUR62027793	0.6742	2.36766	0.0153694	0.386113			AUR62044489	0.874557	3.2158	5.68268e-05	0.0014336			AUR62013800	0.84716	2.44693	0.0092334	0.275976			AUR62025992	2.22511	1.83753	0.000415848	0.018509
AUR62023411	0.548526	3.29307	0.0154022	0.386489			AUR62005528	1.81063	1.35891	5.72013e-05	0.00144162			AUR62036765	0.624102	4.27301	0.00924367	0.275976			AUR62032997	0.991927	2.83155	0.000417411	0.0185601
AUR62010685	-1.26741	2.76321	0.0154149	0.386489			AUR62026717	-0.71002	4.85141	5.78435e-05	0.00145636			AUR62017500	0.895406	2.29866	0.00926268	0.275976			AUR62008281	1.23485	3.63847	0.000421735	0.0187243
AUR62040385	0.705525	3.24869	0.0154973	0.387873			AUR62005457	-1.57438	0.904035	5.79778e-05	0.00145829			AUR62018731	0.687097	4.32425	0.00926835	0.275976			AUR62011439	1.51639	1.86394	0.00042194	0.0187243
AUR62033067	1.14673	0.804339	0.0155264	0.387873			AUR62042868	-1.39542	3.40396	5.8237e-05	0.00146336			AUR62018804	0.80445	3.31844	0.00926913	0.275976			AUR62021094	0.839262	3.49207	0.000422363	0.0187245
AUR62024789	0.454709	4.85865	0.0155283	0.387873			AUR62035304	-0.738684	4.4005	5.84747e-05	0.00146776			AUR62024575	1.00817	1.65656	0.00927649	0.275976			AUR62027168	-0.813632	6.10622	0.000427992	0.0189553
AUR62021041	0.842057	1.75873	0.0155315	0.387873			AUR62037310	-2.04121	1.06636	5.85277e-05	0.00146776			AUR62006031	-0.73893	5.14554	0.00928161	0.275976			AUR62021494	0.841216	4.13099	0.000433328	0.0191537
AUR62019532	1.322	0.102558	0.0155809	0.388562			AUR62023225	0.99537	3.7482	5.8679e-05	0.0014701			AUR62009286	0.65151	4.82273	0.00928535	0.275976			AUR62040450	-0.842446	5.5147	0.000433513	0.0191537
AUR62020271	0.395213	5.29735	0.0155898	0.388562			AUR62003819	0.582589	6.34754	5.88162e-05	0.00147209			AUR62021138	0.897939	4.29963	0.00933084	0.277054			AUR62032476	1.91195	2.35714	0.000433756	0.0191537
AUR62026033	0.62202	6.18691	0.015635	0.389303			AUR62024702	-0.642133	4.91573	5.90733e-05	0.00147706			AUR62039979	-0.849727	5.86047	0.00940338	0.278633			AUR62032790	-1.07903	5.08604	0.000436552	0.0192582
AUR62035189	-0.932934	1.26797	0.0156523	0.389352			AUR62033834	1.09872	2.69625	5.96503e-05	0.00149003			AUR62018782	-0.580046	5.02816	0.0094112	0.278633			AUR62028634	-0.793268	5.91016	0.000441083	0.0194389
AUR62035336	1.59277	-0.373706	0.015674	0.389508			AUR62039364	-1.03049	2.66798	5.9759e-05	0.00149127			AUR62036331	-0.866666	4.14508	0.00941179	0.278633			AUR62021176	0.966479	4.71588	0.000447443	0.0196998
AUR62035675	1.08855	2.36549	0.0157277	0.390459			AUR62027254	-0.654659	5.15273	5.99768e-05	0.00149524			AUR62022919	1.08984	2.1119	0.00942697	0.278809			AUR62002112	1.05029	2.7018	0.000449227	0.0197589
AUR62014055	0.40747	5.09608	0.0158289	0.392585			AUR62026710	-0.780918	6.39743	6.02805e-05	0.00150133			AUR62035417	-1.1344	2.47771	0.00944807	0.279023			AUR62013222	1.35014	3.17818	0.00045195	0.0198429
AUR62018477	0.537584	3.7336	0.0158671	0.393067			AUR62032873	-0.717344	4.51698	6.07979e-05	0.00151274			AUR62007531	0.721628	4.21205	0.00945274	0.279023			AUR62039310	2.25854	-0.21422	0.000452333	0.0198429
AUR62041060	-0.965278	1.07365	0.0158959	0.393067			AUR62004100	-0.695227	6.37498	6.08939e-05	0.00151364			AUR62006991	-1.25293	1.32874	0.00955248	0.281691			AUR62030800	1.94293	0.617226	0.000452467	0.0198429
AUR62028796	0.628006	3.61045	0.0159019	0.393067			AUR62032597	0.695828	4.58677	6.10249e-05	0.00151541			AUR62020503	-1.05888	1.86196	0.00956523	0.281758			AUR62019994	1.63335	1.38981	0.000454875	0.0199178
AUR62026549	0.818824	4.61955	0.0159117	0.393067			AUR62012222	-0.790017	10.3093	6.15243e-05	0.00152632			AUR62039984	0.65922	4.08389	0.00957348	0.281758			AUR62001224	2.29254	1.51175	0.000455063	0.0199178
AUR62025570	0.598705	2.99739	0.0159261	0.393067			AUR62018954	-0.64849	9.31665	6.18505e-05	0.00153292			AUR62001640	1.26211	4.60872	0.00960545	0.282423			AUR62027633	2.29141	1.74423	0.00045952	0.0200932
AUR62032845	-0.736334	2.2864	0.0159896	0.394092			AUR62014364	-0.617026	4.90893	6.2757e-05	0.00155386			AUR62012190	-0.577955	6.95127	0.00967837	0.284289			AUR62016163	-0.752553	5.47908	0.000463223	0.0202354
AUR62032392	-0.61778	3.11054	0.0159988	0.394092			AUR62011644	1.05239	2.3887	6.30184e-05	0.00155881			AUR62018968	-0.714531	5.22722	0.00977457	0.286627			AUR62012039	2.41324	0.416169	0.000466319	0.0203508
AUR62040746	0.508093	3.90288	0.0160273	0.394181			AUR62003568	0.840896	5.77765	6.31976e-05	0.00156172			AUR62007970	1.02447	2.3029	0.00977897	0.286627			AUR62026337	1.02384	5.98009	0.000466778	0.020351
AUR62039723	0.790045	1.71879	0.0160352	0.394181			AUR62033236	-0.558717	10.6008	6.33578e-05	0.00156416			AUR62019374	-1.34696	4.57019	0.00978651	0.286627			AUR62020889	-1.54848	3.46743	0.000469182	0.0204359
AUR62032630	0.550144	5.97011	0.0160492	0.394181			AUR62005671	-1.265	1.84669	6.347e-05	0.00156541			AUR62001942	0.607298	4.70109	0.00979839	0.286696			AUR62023047	0.778939	4.45748	0.000469844	0.0204446
AUR62036751	-0.661019	4.56022	0.0160947	0.394915			AUR62018061	-0.56261	6.14234	6.37108e-05	0.00156982			AUR62004722	0.646894	3.90014	0.00983378	0.287385			AUR62035069	0.830903	6.40416	0.000470295	0.0204446
AUR62038206	0.899042	5.27193	0.0161387	0.39561			AUR62026012	-0.687731	4.85227	6.41939e-05	0.00158019			AUR62041358	0.8412	2.34807	0.00984104	0.287385			AUR62036185	0.93222	4.06703	0.000471886	0.0204939
AUR62011274	-0.396838	5.80684	0.0161677	0.395935			AUR62031490	-0.581852	5.88886	6.45344e-05	0.00158566			AUR62041155	0.764741	3.32151	0.00987684	0.288151			AUR62000774	0.779014	3.74816	0.000477218	0.0207054
AUR62000242	-0.467641	5.84518	0.0161959	0.396243			AUR62019676	0.787221	4.46998	6.45578e-05	0.00158566			AUR62011465	-1.19957	0.758797	0.00989165	0.288304			AUR62023157	1.12472	4.75026	0.000479004	0.0207627
AUR62017922	0.765079	2.01738	0.0162296	0.396558			AUR62013258	2.23179	1.38229	6.46036e-05	0.00158566			AUR62015867	0.982089	3.92331	0.00990339	0.288367			AUR62016851	0.72574	5.64707	0.000481011	0.0208296
AUR62018594	-0.858234	1.56724	0.0162402	0.396558			AUR62006866	-0.784301	3.84114	6.47785e-05	0.00158842			AUR62011143	0.701488	4.38393	0.00992631	0.288755			AUR62011210	1.21666	2.61652	0.000485071	0.0209851
AUR62024503	0.738767	3.1553	0.0162565	0.396574			AUR62011456	-1.35253	1.64255	6.49002e-05	0.00158987			AUR62039728	0.938496	4.06378	0.00993882	0.28884			AUR62011847	0.748402	5.12077	0.000487433	0.0210468
AUR62041258	-0.550966	4.34317	0.0162902	0.397014			AUR62017840	0.620526	5.71092	6.54854e-05	0.00160266			AUR62023274	0.656717	4.25199	0.00998316	0.289473			AUR62027619	-0.956048	3.00833	0.000487437	0.0210468
AUR62010621	1.15808	1.82453	0.0163104	0.397121			AUR62022950	-0.735589	4.33334	6.60037e-05	0.00161378			AUR62043677	-1.49943	0.438314	0.00999711	0.289473			AUR62003788	0.785184	4.88524	0.000491072	0.0211717
AUR62042630	0.40214	5.11987	0.0163791	0.398123			AUR62023157	-1.4832	4.60059	6.61852e-05	0.00161667			AUR62034495	-0.651815	7.78339	0.00999854	0.289473			AUR62018216	-0.942317	3.26393	0.000491275	0.0211717
AUR62035304	-0.484266	4.48531	0.0163883	0.398123			AUR62020704	-0.581637	5.43682	6.63506e-05	0.00161848			AUR62006400	-0.834349	2.64176	0.00999908	0.289473			AUR62019326	0.771975	4.78906	0.000492504	0.0212042
AUR62042459	-0.527926	3.74372	0.0164	0.398123			AUR62005539	0.604593	6.98725	6.63871e-05	0.00161848			AUR62008876	0.652665	3.99234	0.0100101	0.289515			AUR62020933	-0.764942	3.72962	0.000495073	0.0212943
AUR62025510	1.14372	2.10309	0.0164145	0.398123			AUR62004628	-0.705537	5.42128	6.71491e-05	0.00163549			AUR62043222	0.61438	5.11032	0.0100234	0.289621			AUR62021071	1.21021	4.45601	0.000495771	0.0213039
AUR62029937	0.523109	3.92193	0.0164542	0.398702			AUR62033512	-0.605448	7.10216	6.72847e-05	0.00163722			AUR62003355	-0.620955	6.28289	0.0100698	0.290448			AUR62043168	1.23046	2.00697	0.000499716	0.0214411
AUR62004066	-0.400876	5.77516	0.0164832	0.399022			AUR62025956	-1.18139	2.44704	6.75578e-05	0.00164229			AUR62013548	-1.2789	1.02432	0.0100774	0.290448			AUR62027408	1.01758	6.00402	0.000499923	0.0214411
AUR62033667	1.37239	1.07611	0.0165442	0.399503			AUR62010997	-0.600895	5.23832	6.77398e-05	0.00164514			AUR62024386	-0.801768	2.48711	0.0100928	0.290448			AUR62016246	1.13135	2.34602	0.000505214	0.0216473
AUR62001100	-0.562672	4.17876	0.0165469	0.399503			AUR62007884	-1.09576	2.9172	6.79209e-05	0.00164796			AUR62001768	0.612862	4.34099	0.0100952	0.290448			AUR62020691	-0.76751	5.81243	0.000512239	0.0219274
AUR62004430	0.442406	4.62482	0.016583	0.399503			AUR62030152	-0.947565	3.124	6.80416e-05	0.00164931			AUR62001178	0.570302	4.37832	0.0101072	0.290448			AUR62003413	0.862828	9.05891	0.000512888	0.0219342
AUR62023265	-0.474065	5.03766	0.0165867	0.399503			AUR62002624	-0.915935	3.1458	6.85477e-05	0.00165999			AUR62036457	0.853789	6.80609	0.010116	0.290448			AUR62039092	-0.781486	5.53864	0.000516132	0.0220475
AUR62006051	0.644465	3.44094	0.0165932	0.399503			AUR62036899	-0.626533	8.6425	6.87086e-05	0.0016623			AUR62004702	-0.806844	2.64385	0.0101196	0.290448			AUR62031002	0.83577	4.11272	0.000516522	0.0220475
AUR62023861	0.633432	2.95745	0.0166003	0.399503			AUR62030381	-0.779635	5.13083	6.88338e-05	0.00166375			AUR62041398	-0.792533	3.33485	0.0101326	0.290544			AUR62030514	2.54859	-0.159603	0.000519235	0.0221422
AUR62035272	0.538677	3.95201	0.0166262	0.399503			AUR62011606	0.585131	6.02172	6.90052e-05	0.0016663			AUR62022183	0.718754	4.70422	0.0101678	0.290596			AUR62033294	1.42203	1.64294	0.000521176	0.0221882
AUR62000306	0.486879	7.88284	0.0166301	0.399503			AUR62037191	1.47649	1.88338	6.97918e-05	0.00168286			AUR62029471	0.710463	3.03574	0.0101798	0.290596			AUR62020093	0.718377	7.18239	0.000521305	0.0221882
AUR62009302	-0.430218	8.58549	0.0166756	0.399503			AUR62037510	-0.896404	3.11186	6.98575e-05	0.00168286			AUR62004704	-0.606633	6.00246	0.0101905	0.290596			AUR62038883	0.728678	5.57432	0.000521866	0.022191
AUR62002927	0.715625	2.31106	0.016676	0.399503			AUR62028363	0.606124	6.36361	6.98899e-05	0.00168286			AUR62036572	-0.65436	7.72325	0.0101934	0.290596			AUR62027172	1.33816	2.39609	0.0005231	0.0222223
AUR62007280	-0.480647	6.0221	0.0166769	0.399503			AUR62034188	1.27432	2.20789	6.99655e-05	0.00168308			AUR62000365	-0.747327	3.177	0.0101978	0.290596			AUR62039952	0.921291	4.68691	0.00052877	0.0224419
AUR62038187	0.478953	5.28098	0.0167344	0.400128			AUR62002935	0.620691	5.39669	7.03373e-05	0.00169043			AUR62027516	1.01545	4.05032	0.0102062	0.290596			AUR62034603	-1.04768	2.89871	0.000536623	0.0227536
AUR62001433	0.725568	2.37454	0.0167347	0.400128			AUR62009074	0.773794	3.95303	7.07008e-05	0.00169755			AUR62012478	1.52746	1.33421	0.0102068	0.290596			AUR62017585	0.815162	7.90676	0.000541437	0.022936
AUR62016134	0.386623	6.27932	0.0168246	0.401897			AUR62018924	-2.19164	-0.163774	7.10834e-05	0.00170513			AUR62008616	-0.679507	5.55857	0.0102116	0.290596			AUR62031372	0.919049	3.13569	0.000545421	0.0230654
AUR62036899	-0.443247	8.68866	0.0168421	0.401936			AUR62032675	-0.982838	2.93016	7.14385e-05	0.00171203			AUR62009619	-0.574162	7.25309	0.0102244	0.290685			AUR62004753	2.97209	-0.784855	0.000545521	0.0230654
AUR62022617	-0.842489	2.21352	0.0168973	0.402874			AUR62007671	-0.651358	6.05326	7.20911e-05	0.00172498			AUR62040767	0.76263	3.41393	0.0102441	0.290971			AUR62028825	0.942777	3.69538	0.000547105	0.0231105
AUR62017801	0.684153	5.50037	0.0169418	0.403554			AUR62012640	-0.632788	5.56986	7.21473e-05	0.00172498			AUR62020234	-1.42162	3.32738	0.010297	0.29154			AUR62022203	0.766397	4.03512	0.000547964	0.023125
AUR62023316	0.694817	2.71805	0.0169824	0.40414			AUR62023151	0.591061	7.58474	7.21827e-05	0.00172498			AUR62024127	1.05354	2.78429	0.0102998	0.29154			AUR62009839	0.969552	4.8099	0.000550132	0.0231947
AUR62014649	-0.581786	3.5576	0.0170234	0.404579			AUR62040483	-0.608017	5.01694	7.23188e-05	0.0017261			AUR62000423	1.03851	4.94585	0.0103051	0.29154			AUR62017361	1.90002	0.651965	0.000554832	0.0233708
AUR62018039	-0.389155	5.57024	0.0170532	0.404579			AUR62014123	-0.722051	4.6221	7.23658e-05	0.0017261			AUR62005814	1.10911	2.53996	0.0103078	0.29154			AUR62002959	0.834877	6.42712	0.000556014	0.0233986
AUR62010016	-0.744342	2.3813	0.017062	0.404579			AUR62026275	-1.32639	1.38431	7.25983e-05	0.00173002			AUR62038725	0.656347	7.56816	0.0103125	0.29154			AUR62028891	1.05942	2.4478	0.000558117	0.023465
AUR62001403	-0.474336	5.57904	0.0170649	0.404579			AUR62018078	-1.40169	1.32518	7.30524e-05	0.00173921			AUR62001695	0.708446	4.26545	0.0103904	0.293067			AUR62018728	3.27682	-0.611642	0.000560989	0.0235433
AUR62011523	0.572487	3.48899	0.0170923	0.404608			AUR62011627	0.706325	4.68612	7.31413e-05	0.00173969			AUR62005467	-1.04274	3.42162	0.0103921	0.293067			AUR62042527	0.765538	6.85329	0.00056103	0.0235433
AUR62017997	-0.682138	4.22119	0.0170982	0.404608			AUR62003813	-1.26356	2.44941	7.36513e-05	0.00175018			AUR62035488	0.683842	4.80973	0.0104001	0.293067			AUR62041443	0.744147	4.97551	0.000561911	0.0235582
AUR62034665	0.866993	2.02965	0.0171325	0.405043			AUR62005880	-0.784853	4.86751	7.40982e-05	0.00175916			AUR62021939	0.923397	2.14661	0.0104055	0.293067			AUR62033208	-4.24618	-0.397327	0.000564917	0.023662
AUR62017529	-0.533583	3.97303	0.0171623	0.405367			AUR62033093	1.23847	2.36557	7.47803e-05	0.00177369			AUR62032931	-0.898566	4.57443	0.0104393	0.293745			AUR62005434	-0.74503	5.47174	0.000565738	0.0236631
AUR62039547	1.21905	0.308864	0.0171825	0.405465			AUR62038687	-0.559576	6.00858	7.49434e-05	0.0017759			AUR62042176	-0.810554	3.35656	0.0104651	0.294196			AUR62035984	0.752126	5.57067	0.000566	0.0236631
AUR62040714	0.795384	2.33947	0.0172149	0.40585			AUR62019116	-0.620727	9.65931	7.50416e-05	0.00177657			AUR62029070	-0.589117	4.56783	0.0104852	0.294436			AUR62022447	-1.11224	2.24845	0.000574888	0.0240123
AUR62014377	-0.580613	5.63692	0.0172414	0.40586			AUR62037784	-0.751342	4.62831	7.5195e-05	0.00177809			AUR62004051	1.29241	0.969039	0.0104959	0.294436			AUR62021192	2.78877	-0.871859	0.000576361	0.0240514
AUR62004166	0.40039	5.74708	0.0172529	0.40586			AUR62003131	-0.654946	6.00876	7.52459e-05	0.00177809			AUR62011808	-0.686059	4.05098	0.0105159	0.294436			AUR62033554	1.29245	2.03767	0.000578351	0.024112
AUR62010555	0.655246	3.4122	0.0172635	0.40586			AUR62006954	-0.607032	5.40326	7.64429e-05	0.00180469			AUR62028986	0.977061	2.84031	0.0105221	0.294436			AUR62006461	0.971206	5.82566	0.000589798	0.0245637
AUR62017842	0.395116	5.44375	0.0173507	0.407521			AUR62028929	-0.575271	6.2993	7.72876e-05	0.00182294			AUR62042143	0.805748	2.97044	0.0105326	0.294436			AUR62029565	2.70853	0.852436	0.000590284	0.0245637
AUR62001890	-0.555441	3.40149	0.0173663	0.407521			AUR62019653	-0.912736	4.9254	7.77887e-05	0.00183305			AUR62012344	0.957317	5.27726	0.0105389	0.294436			AUR62027176	0.994429	6.59558	0.000602793	0.0250418
AUR62003345	-0.543366	4.76739	0.017402	0.407645			AUR62015612	0.82159	3.77517	7.80366e-05	0.00183719			AUR62001820	-0.685939	5.74724	0.0105455	0.294436			AUR62001889	1.01748	2.23579	0.00060289	0.0250418
AUR62026165	1.58025	-0.230536	0.0174138	0.407645			AUR62018918	-0.658347	5.96217	7.88002e-05	0.00185345			AUR62037885	1.06552	1.88	0.0105519	0.294436			AUR62033874	1.95607	0.0514863	0.000604763	0.0250963
AUR62043377	-1.531	-0.0909789	0.0174275	0.407645			AUR62042951	0.683878	4.43669	7.92675e-05	0.00186271			AUR62035681	-1.00045	2.75302	0.0106624	0.297245			AUR62012652	-1.08602	6.77402	0.000614422	0.0254735
AUR62024350	-0.538618	3.58392	0.0174374	0.407645			AUR62030383	0.755487	4.57491	7.95175e-05	0.00186686			AUR62031824	1.26424	1.16541	0.0107327	0.298926			AUR62008007	1.63625	1.76941	0.000617041	0.0255584
AUR62003670	-0.469547	5.20438	0.0174642	0.407645			AUR62026967	-0.549006	9.66891	7.96822e-05	0.001869			AUR62018458	1.66857	-0.233489	0.0107569	0.299323			AUR62000008	0.914314	3.71468	0.000617775	0.0255652
AUR62029007	0.404786	5.14713	0.0174811	0.407645			AUR62001996	-1.4494	1.64146	7.9801e-05	0.00187006			AUR62022789	-0.889604	3.42733	0.0108326	0.300903			AUR62010724	0.893447	4.89354	0.000621315	0.0256879
AUR62013480	0.569422	3.30594	0.0174845	0.407645			AUR62015667	-0.574156	6.83621	7.99943e-05	0.00187177			AUR62026398	0.967957	2.37475	0.0108437	0.300903			AUR62038986	0.877458	3.68821	0.0006245	0.0257782
AUR62007013	0.592067	4.2238	0.0175141	0.407675			AUR62022638	-1.16551	2.48616	8.00218e-05	0.00187177			AUR62003931	0.652553	4.4042	0.0108488	0.300903			AUR62035077	-0.799455	5.23935	0.000624649	0.0257782
AUR62039568	0.629946	2.63929	0.0175181	0.407675			AUR62012115	-0.691466	4.42666	8.01118e-05	0.00187215			AUR62015551	-0.634401	7.45116	0.0108536	0.300903			AUR62021084	1.51789	1.87186	0.00062831	0.0259054
AUR62021111	-0.399291	5.58635	0.0175845	0.408844			AUR62009297	-0.57082	7.33974	8.05324e-05	0.00188025			AUR62001831	-0.557687	7.26719	0.0108974	0.301357			AUR62005873	3.64696	-1.21538	0.000629236	0.0259196
AUR62021520	-1.29542	0.0838342	0.0176865	0.410838			AUR62004367	-0.58691	5.58611	8.10173e-05	0.00188983			AUR62034537	0.579062	5.44765	0.0108983	0.301357			AUR62012120	0.916102	3.68241	0.000630217	0.0259362
AUR62037543	-0.47906	4.27654	0.0177706	0.412412			AUR62022789	1.08672	4.00332	8.19381e-05	0.00190956			AUR62041195	-1.17588	2.73632	0.010916	0.301357			AUR62019040	1.1978	4.46801	0.000632109	0.0259902
AUR62015520	-0.568464	3.84616	0.0177879	0.412433			AUR62006780	-0.629089	5.52282	8.21465e-05	0.00191266			AUR62026683	0.762643	7.32672	0.0109213	0.301357			AUR62002805	-0.771762	5.53106	0.000645628	0.0265217
AUR62012486	1.28883	0.757929	0.017845	0.412661			AUR62013275	0.661426	4.70322	8.22932e-05	0.00191432			AUR62011550	-0.70399	3.36521	0.0109268	0.301357			AUR62000471	-3.08129	-0.75246	0.000651134	0.0267234
AUR62031699	0.449811	7.65506	0.0178507	0.412661			AUR62019093	0.712158	4.24718	8.2411e-05	0.0019153			AUR62015213	-1.82683	1.93468	0.0109301	0.301357			AUR62036807	0.752371	4.46719	0.000654892	0.026853
AUR62042042	0.89735	2.13819	0.0178559	0.412661			AUR62022919	1.33772	2.08063	8.24945e-05	0.00191549			AUR62020844	-0.55391	7.17791	0.0109524	0.301698			AUR62040531	0.951242	5.28434	0.00065882	0.0269667
AUR62034434	0.515529	3.39008	0.017863	0.412661			AUR62014764	-1.23015	2.92503	8.31103e-05	0.00192634			AUR62030202	-0.780046	4.88425	0.0109902	0.302462			AUR62009242	0.845375	4.30428	0.000658871	0.0269667
AUR62035182	-0.408987	5.84284	0.0179009	0.412679			AUR62039398	0.650058	5.79395	8.31476e-05	0.00192634			AUR62020639	0.56877	4.57976	0.0110024	0.302521			AUR62014440	-1.16574	2.83374	0.000671789	0.0274704
AUR62021928	0.815075	3.05892	0.0179123	0.412679			AUR62014672	1.47392	2.44399	8.31897e-05	0.00192634			AUR62022537	-0.566432	4.56964	0.0110665	0.304006			AUR62016295	-0.838467	4.27322	0.00067381	0.0275279
AUR62000944	-1.31909	1.83811	0.0179127	0.412679			AUR62017081	0.629108	6.40609	8.3983e-05	0.00194216			AUR62013287	-1.35722	0.42167	0.0110855	0.304249			AUR62018425	1.32772	1.57425	0.000676276	0.0276034
AUR62003079	0.574229	3.79821	0.017979	0.413828			AUR62038269	1.65128	1.81947	8.40258e-05	0.00194216			AUR62025973	-0.834755	2.71216	0.011137	0.305384			AUR62033293	1.22071	2.86678	0.000678877	0.0276843
AUR62016186	-0.847263	2.51135	0.0180031	0.414006			AUR62006792	1.44458	1.42219	8.45664e-05	0.00195288			AUR62021399	-0.942618	1.58053	0.0111627	0.305812			AUR62021115	1.17587	2.26344	0.000679944	0.0277026
AUR62029065	0.663861	2.54975	0.0180277	0.414195			AUR62029383	-0.542325	9.41356	8.4697e-05	0.00195411			AUR62033093	-1.15117	2.69773	0.0111789	0.305978			AUR62028959	2.8816	-0.828254	0.000682692	0.0277681
AUR62021656	-0.787775	1.86536	0.0180625	0.414618			AUR62035073	-1.24161	2.08369	8.50344e-05	0.00195877			AUR62017631	1.24089	0.535412	0.0112094	0.306532			AUR62011708	1.10133	6.86498	0.000682792	0.0277681
AUR62001992	0.611151	3.21683	0.0181073	0.415013			AUR62020629	-1.44614	7.76483	8.50533e-05	0.00195877			AUR62033302	1.2628	1.34988	0.0112263	0.306715			AUR62015598	2.62849	-0.283925	0.000685206	0.027841
AUR62011138	0.456003	4.26133	0.0181126	0.415013			AUR62007198	1.0824	2.65112	8.70288e-05	0.00200245			AUR62016083	0.770365	3.55301	0.0112869	0.308073			AUR62022495	0.933116	6.21537	0.000686824	0.0278814
AUR62001322	0.675132	2.18805	0.0181647	0.415379			AUR62035501	1.08767	4.02829	8.74239e-05	0.00200972			AUR62028608	-0.576609	7.83406	0.0112964	0.308073			AUR62018754	1.70974	0.858158	0.000692833	0.0280999
AUR62043218	0.809819	2.01881	0.0181654	0.415379			AUR62017700	0.812085	5.50569	8.7754e-05	0.00201548			AUR62030497	-0.53285	4.88648	0.0113293	0.308689			AUR62027240	0.708719	4.60166	0.000695319	0.028168
AUR62031035	0.52451	5.90272	0.0181863	0.415379			AUR62025417	-0.603658	6.25054	8.86843e-05	0.00203501			AUR62041780	-0.539702	5.03401	0.011376	0.309163			AUR62010743	1.40476	1.38636	0.000696373	0.028168
AUR62033992	0.587994	3.353	0.0182017	0.415379			AUR62024663	1.25156	2.14317	8.89323e-05	0.00203885			AUR62003027	0.734999	3.22342	0.0113836	0.309163			AUR62003653	1.52185	4.88169	0.000696399	0.028168
AUR62002046	-0.443172	6.65806	0.0182264	0.415379			AUR62003897	0.900957	3.67714	8.92346e-05	0.00204277			AUR62032361	0.935902	3.65419	0.011391	0.309163			AUR62017972	1.84653	0.0764801	0.00070239	0.0283847
AUR62029149	-1.0108	0.741813	0.0182272	0.415379			AUR62011825	-0.885778	4.04766	8.92642e-05	0.00204277			AUR62021558	-0.578226	6.75071	0.0113914	0.309163			AUR62019080	0.933915	4.66391	0.000707574	0.0285684
AUR62036054	0.592133	2.81271	0.018249	0.415503			AUR62020638	-0.613409	5.5916	8.93618e-05	0.00204317			AUR62010131	0.624946	4.56285	0.011398	0.309163			AUR62019946	0.763783	5.54409	0.000716715	0.0289114
AUR62006292	-1.05774	1.17401	0.0183216	0.41678			AUR62006652	-0.598742	5.03623	9.0143e-05	0.00205917			AUR62004449	1.00069	1.96755	0.0114158	0.309165			AUR62039588	-1.172	2.09609	0.000717842	0.0289308
AUR62020629	-0.969133	7.88251	0.0183888	0.417892			AUR62012361	-0.544282	6.15145	9.14421e-05	0.00208697			AUR62015629	0.827479	2.69621	0.0114186	0.309165			AUR62008127	0.809637	3.95917	0.000719763	0.0289821
AUR62006648	-0.625926	2.55404	0.0184154	0.417892			AUR62002225	0.563152	5.75592	9.18675e-05	0.00209479			AUR62028222	-0.623695	4.39537	0.0114323	0.309258			AUR62025136	5.53943	-1.29843	0.000724765	0.0291573
AUR62041972	1.23977	0.4806	0.018429	0.417892			AUR62014912	1.42231	1.79858	9.21768e-05	0.00209996			AUR62016342	0.899844	2.38648	0.0114555	0.309606			AUR62041288	0.784404	4.29977	0.000729451	0.0293195
AUR62030758	0.593219	3.75736	0.0184414	0.417892			AUR62019061	0.708939	4.0555	9.3738e-05	0.00213276			AUR62010466	-0.858841	5.37352	0.0115135	0.310414			AUR62007313	0.982659	4.8531	0.00073191	0.0293919
AUR62022705	0.733405	5.98337	0.0184755	0.417892			AUR62039465	0.526192	7.73017	9.37847e-05	0.00213276			AUR62032868	-0.747635	3.72094	0.0115173	0.310414			AUR62041501	-0.723378	5.47976	0.000733043	0.029411
AUR62009279	0.959513	1.16706	0.0184779	0.417892			AUR62037809	0.617315	5.35683	9.56655e-05	0.00217359			AUR62003814	-0.545778	5.78932	0.0115215	0.310414			AUR62022478	1.69791	0.629443	0.000734142	0.0294288
AUR62035566	0.781825	1.61361	0.0185098	0.417892			AUR62009307	-0.912933	3.20076	9.66088e-05	0.00219305			AUR62002515	0.724826	4.35744	0.0115266	0.310414			AUR62034514	1.50831	1.13665	0.000736539	0.0294985
AUR62001652	0.499143	3.92381	0.0185134	0.417892			AUR62024858	-0.669852	4.33006	9.67928e-05	0.00219527			AUR62022173	1.46384	3.16832	0.0116384	0.313002			AUR62035758	1.39758	1.42936	0.000737743	0.0295082
AUR62032806	0.992994	0.916961	0.0185249	0.417892			AUR62004384	-0.857559	3.29451	9.95641e-05	0.0022561			AUR62001596	1.28019	2.09597	0.0116435	0.313002			AUR62017690	-0.721934	8.86473	0.000738101	0.0295082
AUR62015628	0.644296	2.58218	0.0185359	0.417892			AUR62030011	-0.617539	8.24842	9.9784e-05	0.00225907			AUR62015842	-1.09393	1.61359	0.011671	0.313462			AUR62017072	0.807639	3.4068	0.000738888	0.0295133
AUR62025973	0.677555	2.70065	0.0186074	0.418523			AUR62022901	0.616447	6.91454	0.000100097	0.00226414			AUR62011973	1.29518	0.922744	0.0117153	0.314371			AUR62021603	0.702683	4.45613	0.000740405	0.0295476
AUR62043238	0.902533	1.41274	0.0186107	0.418523			AUR62000476	-1.15705	3.60829	0.000100413	0.00226751			AUR62037635	-0.838947	2.9548	0.0117748	0.315687			AUR62014773	1.06497	3.05383	0.000741153	0.0295511
AUR62012116	-0.473933	5.86463	0.0186135	0.418523			AUR62021232	-0.581682	6.67997	0.000100425	0.00226751			AUR62024596	0.75401	4.01348	0.0118283	0.316839			AUR62036056	0.789394	4.36357	0.000742415	0.0295751
AUR62035816	0.907087	2.57229	0.0186934	0.419945			AUR62036624	0.574133	7.18713	0.000101282	0.00228484			AUR62018754	1.21288	0.521537	0.0118642	0.317518			AUR62004407	1.21286	2.88175	0.000743653	0.029598
AUR62014838	0.535997	3.40732	0.0188098	0.422185			AUR62001004	0.667858	4.7341	0.000102427	0.00230698			AUR62010246	-1.55851	1.61093	0.0119583	0.31956			AUR62027049	0.718815	5.11605	0.00074709	0.0297084
AUR62029121	-0.46695	6.18851	0.0188275	0.422207			AUR62004108	1.13678	3.76668	0.000102486	0.00230698			AUR62005263	1.01385	2.50709	0.0119617	0.31956			AUR62010438	-1.30113	3.96959	0.000748108	0.0297225
AUR62036224	1.36587	3.1588	0.0189067	0.422575			AUR62031485	0.856891	3.25256	0.000102536	0.00230698			AUR62023286	-1.49399	0.0619843	0.0120104	0.320576			AUR62033483	1.23159	3.54847	0.000751794	0.0298425
AUR62036175	-0.881645	1.20077	0.0189093	0.422575			AUR62040467	-0.609896	9.82364	0.000103058	0.00231665			AUR62030359	1.08613	1.48178	0.0120272	0.320739			AUR62039611	-1.67004	5.71555	0.000759647	0.0301275
AUR62003067	0.641559	3.59811	0.0189191	0.422575			AUR62020367	1.41508	1.86025	0.000103381	0.00232187			AUR62008826	-0.649816	4.64398	0.0120704	0.321607			AUR62010483	1.10322	5.69397	0.000760728	0.0301437
AUR62030178	0.75784	2.78024	0.0189254	0.422575			AUR62041471	-0.705032	4.20803	0.000103554	0.0023237			AUR62038307	0.761391	6.50761	0.0121218	0.322471			AUR62028399	0.973052	6.13254	0.00076389	0.0302422
AUR62022529	-0.480131	7.27043	0.0189275	0.422575			AUR62034052	-0.735491	4.10089	0.000103799	0.00232597			AUR62037044	0.575916	4.6073	0.0121243	0.322471			AUR62012843	0.758379	4.97718	0.000765035	0.0302608
AUR62012715	0.666215	4.31349	0.0189902	0.42351			AUR62018952	-0.598701	9.21305	0.000103839	0.00232597			AUR62011666	0.833095	5.53689	0.0121492	0.32285			AUR62019291	1.96252	1.87129	0.000767043	0.0303134
AUR62004781	0.638316	2.48722	0.0190484	0.42351			AUR62041905	0.734298	4.86218	0.000104871	0.00234701			AUR62007532	0.572513	5.0732	0.0122543	0.325354			AUR62036971	1.90566	1.11993	0.000774268	0.030572
AUR62026193	-0.803093	9.10347	0.0190649	0.42351			AUR62017784	-0.868988	3.37924	0.000105134	0.00235083			AUR62012356	1.1749	3.91481	0.0122691	0.32546			AUR62028901	1.51141	1.31767	0.00077581	0.0306059
AUR62000169	0.779378	2.16676	0.0190655	0.42351			AUR62025296	-0.896914	3.03156	0.000105796	0.002363			AUR62005280	0.786922	4.60694	0.0122869	0.325587			AUR62009209	0.782384	4.93464	0.000780403	0.03076
AUR62011153	-0.698282	7.98929	0.0190662	0.42351			AUR62016106	0.58464	6.87554	0.000105864	0.002363			AUR62021688	0.714292	4.30314	0.0122955	0.325587			AUR62005330	0.820632	4.30194	0.000781172	0.0307613
AUR62021263	-0.572533	5.89834	0.0190699	0.42351			AUR62034969	-0.848039	4.5416	0.000106356	0.00237189			AUR62018369	-0.634284	5.91687	0.0123066	0.325594			AUR62007595	0.881253	3.90364	0.00078181	0.0307613
AUR62041633	0.734311	2.18374	0.0190903	0.42359			AUR62000279	0.72014	4.71524	0.000106528	0.00237363			AUR62004549	-0.824724	3.05072	0.0123314	0.325709			AUR62017883	0.95935	4.43091	0.000786303	0.0309109
AUR62027389	0.673878	2.68434	0.0191579	0.42387			AUR62014728	-0.696754	4.72017	0.000107534	0.00239394			AUR62024961	-0.851412	4.27231	0.0123468	0.325709			AUR62034604	-1.73213	2.27193	0.000789561	0.0309982
AUR62001172	-0.62381	3.15602	0.0191752	0.42387			AUR62038591	1.97537	4.38758	0.00010787	0.00239932	Probable sesquiterpene synthase (Santalum murrayanum)		AUR62029532	0.636081	4.58487	0.0123589	0.325709			AUR62015846	-1.13916	1.84724	0.000789908	0.0309982
AUR62007789	-1.00414	2.08664	0.0191799	0.42387			AUR62027035	0.561641	5.21613	0.000108982	0.00242161			AUR62017912	-1.40244	1.0721	0.012361	0.325709			AUR62004921	-0.723432	4.43079	0.000796616	0.031234
AUR62006299	0.395451	7.00226	0.019198	0.42387			AUR62001599	-0.559955	5.28083	0.000109062	0.00242161			AUR62023978	-0.54728	7.81693	0.012365	0.325709			AUR62018276	2.00649	0.543511	0.000804946	0.031533
AUR62023786	-0.466488	6.63956	0.0191989	0.42387			AUR62027354	0.691565	4.63574	0.000109309	0.00242411			AUR62043687	0.615527	4.00419	0.0123805	0.325832			AUR62043607	6.06413	-1.07784	0.000805771	0.0315377
AUR62033978	-0.805063	2.26723	0.0192036	0.42387			AUR62017525	-0.771654	4.26817	0.000109366	0.00242411			AUR62000213	1.66755	2.28346	0.0124449	0.327242			AUR62013907	-2.32809	-0.455899	0.00080885	0.0316306
AUR62039771	-1.99599	1.98594	0.0192803	0.424458			AUR62031341	-0.836218	3.293	0.000109648	0.00242709			AUR62016713	-0.647649	5.95249	0.0124671	0.327483			AUR62020775	-0.815545	6.7325	0.000810349	0.0316616
AUR62011417	-0.405266	5.01343	0.0192808	0.424458			AUR62007279	-0.846878	3.90067	0.000109692	0.00242709			AUR62002659	0.953409	2.01156	0.0124759	0.327483			AUR62021484	5.18668	-1.4727	0.000811179	0.0316664
AUR62027928	-0.472012	7.35901	0.0193009	0.424458			AUR62040715	-0.69007	4.41321	0.00011042	0.00244107			AUR62004739	0.689166	5.64109	0.0124974	0.327617			AUR62031573	0.751449	4.14047	0.000812551	0.0316923
AUR62032362	0.55008	3.52346	0.0193106	0.424458			AUR62012246	-1.51545	1.69075	0.000110976	0.00245124			AUR62006651	-0.639035	7.91133	0.0125134	0.327617			AUR62042215	-0.746356	4.73765	0.000813597	0.0317055
AUR62039400	-0.642799	3.36854	0.0193142	0.424458			AUR62006407	-0.619851	7.42915	0.000111536	0.00246145			AUR62033573	1.65982	-0.441425	0.0125136	0.327617			AUR62016595	-0.869541	3.20868	0.000815869	0.0317664
AUR62000619	-0.951671	0.981283	0.0193552	0.424991			AUR62018989	0.837817	3.86523	0.000112513	0.00248086			AUR62041645	0.755547	3.7006	0.0125967	0.329429			AUR62009577	0.71367	4.89651	0.000817586	0.0318056
AUR62008959	0.450883	5.19559	0.0193894	0.425372			AUR62015670	0.61294	5.20929	0.000112728	0.00248309			AUR62030851	0.584868	5.76831	0.0126047	0.329429			AUR62017533	0.765151	6.46943	0.000821663	0.0319365
AUR62004954	0.472489	6.4501	0.019413	0.42552			AUR62001431	-0.518754	8.85241	0.00011281	0.00248309			AUR62010835	1.54779	-0.205729	0.0126374	0.329998			AUR62021575	1.28144	4.23174	0.000822652	0.0319471
AUR62002395	0.726295	2.68917	0.0194653	0.426119			AUR62006584	0.841231	3.81059	0.000113186	0.00248921			AUR62011602	0.556749	5.66033	0.0126683	0.330519			AUR62016083	0.916221	3.63672	0.00082981	0.0321972
AUR62043316	-0.396818	5.94785	0.019474	0.426119			AUR62038168	1.78693	1.14022	0.000113313	0.00248985			AUR62034131	1.1506	3.21913	0.0127068	0.330979			AUR62020460	-0.702669	4.56862	0.000831279	0.0322092
AUR62005959	-1.16226	1.00067	0.0194918	0.42614			AUR62042835	-0.731875	3.86269	0.000113475	0.00249125			AUR62010069	-0.67728	4.10966	0.012708	0.330979			AUR62033049	-0.893158	3.2673	0.000832019	0.0322092
AUR62007575	-0.461366	4.01837	0.0195592	0.427085			AUR62016027	-0.577134	6.21556	0.000114148	0.00250387			AUR62021159	1.54539	0.324359	0.0127612	0.332078			AUR62006769	1.39865	1.79211	0.000832277	0.0322092
AUR62000024	-0.556387	3.49766	0.0195689	0.427085			AUR62017997	-1.07335	4.08923	0.000114323	0.00250553			AUR62003960	0.872603	6.19785	0.0128111	0.33309			AUR62022613	1.519	1.75488	0.000838684	0.0324291
AUR62006769	0.999867	1.34942	0.0196312	0.428076			AUR62035120	0.647238	5.06021	0.000114854	0.00251499			AUR62027977	-0.645458	3.76189	0.0128293	0.333274			AUR62040692	1.38863	3.09673	0.000846006	0.032684
AUR62014122	-0.863354	1.27037	0.0196805	0.428399			AUR62030221	0.950872	4.20609	0.000115044	0.00251699			AUR62028095	0.805641	5.60395	0.0128438	0.333362			AUR62000901	-0.834324	3.58594	0.000847183	0.0327013
AUR62022855	0.470633	4.85582	0.0196909	0.428399			AUR62004765	-0.817651	4.67553	0.000115554	0.00252597			AUR62044004	1.38702	0.360167	0.0129093	0.334774			AUR62028608	-0.789453	7.73725	0.00085183	0.0328523
AUR62013624	-1.16449	0.404922	0.0197111	0.428399			AUR62008988	0.854889	4.97651	0.000116222	0.00253837			AUR62009572	0.828427	5.40748	0.0129345	0.334823			AUR62032227	1.76879	0.42756	0.000854033	0.0329089
AUR62032664	-0.935793	2.63276	0.0197139	0.428399			AUR62030733	-0.94191	4.40244	0.000119181	0.00260077			AUR62021225	0.712156	3.56909	0.0129439	0.334823			AUR62010055	3.48894	-0.849495	0.000858766	0.0330629
AUR62029643	0.482577	4.83868	0.0197707	0.428795			AUR62041818	0.790678	3.97003	0.000119412	0.00260356			AUR62027824	0.541223	4.80602	0.0129445	0.334823			AUR62007998	-1.21775	2.15932	0.00086103	0.0331216
AUR62028078	1.13149	0.485076	0.0197889	0.428795			AUR62000604	-0.550009	6.47475	0.000119663	0.00260681			AUR62020137	1.09103	4.06872	0.0129797	0.335378			AUR62035199	0.749779	6.64003	0.000863949	0.0332053
AUR62019057	-0.951655	1.90534	0.0198048	0.428795			AUR62028763	-0.786009	3.96429	0.000119805	0.00260733			AUR62019249	-0.556051	7.89127	0.0129979	0.335378			AUR62010911	0.884018	3.51765	0.000865992	0.0332553
AUR62022375	0.465344	6.50651	0.0198125	0.428795			AUR62030771	-0.851218	4.73792	0.000119973	0.00260733			AUR62013393	0.776148	2.57635	0.0130085	0.335378			AUR62035054	-0.822148	3.62294	0.000867574	0.0332875
AUR62019324	-0.494125	4.13211	0.0198169	0.428795			AUR62005878	-1.03226	4.63741	0.000120016	0.00260733			AUR62006655	1.62255	-0.0847849	0.0130106	0.335378			AUR62021292	1.12984	3.54657	0.000870868	0.0333853
AUR62018988	-0.618155	3.79529	0.0199397	0.430598			AUR62029467	0.57853	5.43433	0.000120098	0.00260733			AUR62020226	1.30554	0.309	0.0130716	0.336437			AUR62026966	1.04775	6.41184	0.000876148	0.033559
AUR62043493	-0.392114	4.91942	0.0199491	0.430598			AUR62031345	0.932345	3.60876	0.000120426	0.00261221			AUR62004877	1.23587	1.19906	0.0130891	0.336437			AUR62033823	2.59469	-0.449751	0.000892389	0.0341459
AUR62028757	-1.56602	0.138994	0.0199996	0.430598			AUR62026487	-0.721216	4.26618	0.00012067	0.00261526			AUR62028357	-1.49615	0.276858	0.0130948	0.336437			AUR62012840	0.919967	3.29764	0.000892997	0.0341459
AUR62041297	-0.532728	3.10465	0.0200018	0.430598			AUR62031279	0.671604	5.03712	0.000120947	0.00261905			AUR62039380	1.03309	5.68448	0.0131064	0.336437			AUR62023802	0.944592	3.40894	0.000895116	0.0341977
AUR62040583	-1.34963	0.0287857	0.0200209	0.430598			AUR62002103	0.816293	4.10972	0.000121061	0.00261927			AUR62018710	-0.541625	6.93032	0.0131075	0.336437			AUR62015463	0.777399	6.26134	0.000896447	0.0342193
AUR62001846	0.541283	3.87993	0.020033	0.430598			AUR62038743	0.643473	6.51098	0.000121524	0.00262706			AUR62014540	1.36395	3.39776	0.0131693	0.337735			AUR62026560	0.824862	4.17813	0.000897287	0.0342222
AUR62041253	-0.412904	6.55321	0.0200557	0.430598			AUR62013651	-0.542774	9.08989	0.000123023	0.00265719			AUR62027011	0.537397	5.80975	0.013183	0.337793			AUR62020282	1.88816	1.47835	0.000899212	0.0342665
AUR62039477	0.736088	3.18837	0.0200696	0.430598			AUR62010288	-0.981293	2.62187	0.000124995	0.0026975			AUR62011239	-0.69096	9.47404	0.0131971	0.337793			AUR62009984	-0.988534	6.07995	0.000905168	0.0344641
AUR62027226	-0.697639	2.21411	0.0200704	0.430598			AUR62030100	1.43018	1.79765	0.000125426	0.00270289			AUR62010076	0.948525	4.20159	0.0132052	0.337793			AUR62027045	-1.6143	1.73952	0.000912494	0.0347135
AUR62014021	1.44918	-0.0430845	0.0200892	0.430598			AUR62040809	-0.723611	8.28292	0.00012548	0.00270289	CqCat2A		AUR62030468	0.728855	3.08646	0.01323	0.33814			AUR62002659	1.25062	2.18977	0.000915387	0.0347655
AUR62002450	0.766382	2.2747	0.0200991	0.430598			AUR62042024	-0.994729	4.15736	0.000125565	0.00270289			AUR62021916	1.31524	1.75558	0.0133049	0.339766			AUR62034942	-0.759672	7.72787	0.000915413	0.0347655
AUR62028824	-0.755275	2.08589	0.0201047	0.430598			AUR62024187	1.00449	3.19537	0.000125671	0.00270289			AUR62010366	-0.62302	5.82494	0.0133393	0.339807			AUR62018118	2.20991	-0.397418	0.000924766	0.0350666
AUR62021477	0.373767	5.64091	0.0201252	0.430673			AUR62002459	-1.85187	2.17634	0.000126799	0.00272484			AUR62005976	0.65073	5.32016	0.0133507	0.339807			AUR62030497	-0.702921	4.80124	0.000924908	0.0350666
AUR62021842	-0.387534	5.49961	0.0201941	0.430723			AUR62005283	1.71436	0.911678	0.000127989	0.00274608			AUR62042825	0.835904	4.74802	0.0133557	0.339807			AUR62035695	0.73321	5.16274	0.000936456	0.0354744
AUR62035616	-0.939841	1.62665	0.020195	0.430723			AUR62035110	-0.574834	5.62442	0.000128004	0.00274608			AUR62025325	0.81666	3.39579	0.0133627	0.339807			AUR62044377	-5.15937	-0.165899	0.000939464	0.0355583
AUR62005280	-0.464264	4.90906	0.0202112	0.430723			AUR62033114	-0.583563	7.55874	0.00012825	0.00274904			AUR62007265	-0.609123	4.48406	0.013363	0.339807			AUR62011582	0.874928	4.76003	0.000947655	0.035838
AUR62032608	0.43971	4.38066	0.0202256	0.430723			AUR62029314	-1.23342	1.69174	0.000128599	0.00275418			AUR62035036	1.26107	0.63243	0.0134035	0.340551			AUR62003071	-0.699879	5.55856	0.000949166	0.0358505
AUR62023501	-0.673002	2.50094	0.0202329	0.430723			AUR62038254	-0.859178	3.05786	0.000129537	0.00277195			AUR62034847	-1.08029	1.61822	0.0134384	0.341149			AUR62003837	-0.945316	6.04317	0.000949586	0.0358505
AUR62039847	0.444382	5.89862	0.0202446	0.430723			AUR62034565	0.525668	8.42943	0.00012984	0.00277406			AUR62038278	0.818919	3.68346	0.0134605	0.341325			AUR62036000	0.659963	4.51437	0.000953745	0.0359771
AUR62035578	-0.495325	3.78244	0.0202468	0.430723			AUR62019002	1.23951	2.27298	0.000129855	0.00277406			AUR62028617	-0.532577	7.3166	0.0134773	0.341325			AUR62035587	0.694959	5.15075	0.000965902	0.0363913
AUR62003457	-1.19043	2.01967	0.0202712	0.430879			AUR62011246	1.55389	4.69323	0.000130074	0.00277595			AUR62020641	0.927997	1.95735	0.0134793	0.341325			AUR62011567	3.6968	-0.732616	0.00096635	0.0363913
AUR62010955	-0.510604	5.6538	0.0202971	0.431067			AUR62004418	-0.548944	7.70156	0.000130247	0.00277595			AUR62026945	-1.39994	0.111978	0.013494	0.34141			AUR62026918	-1.09949	1.70928	0.000967459	0.0364017
AUR62001431	-0.364951	8.88879	0.0203361	0.431531			AUR62038811	0.581403	5.23322	0.000130317	0.00277595			AUR62013474	-0.549583	8.43432	0.0135742	0.343151			AUR62029429	0.753378	9.45707	0.000968253	0.0364017
AUR62044231	0.55172	3.144	0.0203578	0.431629			AUR62000435	-0.549716	5.94643	0.000130381	0.00277595			AUR62001619	1.1051	1.96846	0.0135874	0.343195			AUR62001350	0.764571	5.00869	0.00097249	0.0365062
AUR62022329	0.735482	1.9559	0.0204324	0.432252			AUR62000521	-0.636679	4.54697	0.00013148	0.002797			AUR62021163	-0.616489	3.65986	0.0136028	0.343296			AUR62006931	0.961231	3.77005	0.000973015	0.0365062
AUR62020499	-0.554917	3.52855	0.020439	0.432252			AUR62039863	-0.623244	4.78479	0.000131724	0.00279986			AUR62000569	-0.676304	3.53985	0.0136481	0.344151			AUR62014953	0.699076	4.23999	0.00097438	0.0365062
AUR62027117	-0.424806	5.31752	0.0204401	0.432252			AUR62027506	-0.786329	5.84926	0.000132026	0.00280393			AUR62023263	0.735523	5.0902	0.0137025	0.345174			AUR62003939	0.719889	6.2738	0.000975079	0.0365062
AUR62001865	0.451603	4.90334	0.0204556	0.432252			AUR62020763	0.647641	5.01616	0.00013221	0.00280547			AUR62025834	-0.72984	3.52881	0.0137127	0.345174			AUR62022193	1.27675	1.82272	0.000975108	0.0365062
AUR62035858	-0.430283	5.67547	0.0204948	0.432376			AUR62012660	-1.70852	0.87023	0.000133101	0.00282204			AUR62020215	0.575269	6.9012	0.0137231	0.345174			AUR62004288	0.995588	3.12119	0.000976069	0.0365117
AUR62020983	-0.388417	7.70538	0.0205148	0.432376			AUR62039728	-0.728152	4.49774	0.000134291	0.00284488			AUR62005874	-0.784692	5.43334	0.0137985	0.346781			AUR62010646	-0.774818	4.08899	0.000978321	0.0365654
AUR62036098	0.453628	4.84219	0.020515	0.432376			AUR62019292	-0.580283	7.32187	0.000134468	0.00284625			AUR62035279	0.971023	5.48756	0.0138529	0.347739			AUR62038307	0.925453	6.59946	0.000983927	0.0367442
AUR62017122	0.379207	5.27899	0.0205299	0.432376			AUR62021105	0.808814	3.51139	0.0001349	0.00285302			AUR62013455	0.995588	3.14451	0.0138597	0.347739			AUR62023590	1.02784	3.79883	0.00100053	0.0373277
AUR62021174	-0.858691	2.75394	0.0205479	0.432396			AUR62022748	-1.16695	1.68855	0.000135536	0.00286409			AUR62025438	-0.611229	5.99701	0.0139179	0.34891			AUR62013551	1.13403	2.24051	0.00100122	0.0373277
AUR62014338	0.468621	4.14188	0.0206006	0.432664			AUR62013877	2.1847	0.666213	0.000135688	0.00286492			AUR62021644	1.02184	2.55372	0.0139357	0.348946			AUR62022651	0.681915	4.33381	0.00100306	0.0373652
AUR62040967	-0.783028	1.46119	0.0206117	0.432664			AUR62028964	1.24821	2.01659	0.000136242	0.00287422			AUR62007948	0.654748	3.52989	0.0139425	0.348946			AUR62012930	1.08894	4.23344	0.00100633	0.0374558
AUR62040483	-0.392202	5.08424	0.020612	0.432664			AUR62004407	-0.880514	3.21778	0.00013656	0.00287854			AUR62031394	0.995891	6.26864	0.0139845	0.349629			AUR62013344	0.826714	4.81085	0.00102644	0.0381489
AUR62043212	-0.418681	5.89425	0.0206307	0.432696			AUR62030147	-0.700123	7.17264	0.000137929	0.00290482			AUR62001467	0.552866	5.52602	0.0139953	0.349629			AUR62002521	0.908209	3.29637	0.00102706	0.0381489
AUR62006640	0.72401	2.26318	0.0206512	0.432767			AUR62014404	-0.571525	6.013	0.000138036	0.00290482			AUR62039815	-0.851095	2.42345	0.0140047	0.349629			AUR62027173	1.71744	4.40528	0.0010275	0.0381489
AUR62014050	-0.474879	4.26129	0.0207239	0.43393			AUR62003042	0.603517	7.44441	0.000138894	0.00291965			AUR62033167	-1.27122	5.19024	0.0140295	0.349958			AUR62010153	1.40381	1.48141	0.00102896	0.0381712
AUR62029395	-1.64454	2.62308	0.0207563	0.434251			AUR62025490	0.649785	4.66825	0.000138971	0.00291965			AUR62000361	-1.82591	-0.374531	0.0140613	0.350461			AUR62025395	1.89643	0.493496	0.00103307	0.038292
AUR62031600	-0.505727	5.01659	0.0208119	0.435022			AUR62010663	-0.944544	4.77837	0.000139595	0.00293035			AUR62022727	0.686299	3.68464	0.0140933	0.35097			AUR62033870	0.992045	4.4384	0.00103647	0.0383761
AUR62014558	0.785488	1.71708	0.0208276	0.435022			AUR62028954	1.994	3.78911	0.000139813	0.00293093			AUR62004064	1.10331	1.30031	0.0141248	0.351098			AUR62040947	-0.770882	7.47678	0.00103705	0.0383761
AUR62006651	0.484753	8.32288	0.0209109	0.436306			AUR62011607	-0.860124	3.10755	0.000139854	0.00293093			AUR62028481	1.10725	3.27041	0.0141288	0.351098			AUR62027449	-0.763827	6.13883	0.00104143	0.0385064
AUR62004618	0.705908	2.92562	0.0209398	0.436306			AUR62001399	1.22713	4.54055	0.000140365	0.00293921			AUR62019554	-0.543639	6.3358	0.0141433	0.351098			AUR62023473	1.05194	6.65674	0.00104879	0.0387463
AUR62041889	-0.682719	2.152	0.0209409	0.436306			AUR62007415	-0.567347	8.53799	0.000140806	0.00294602			AUR62003715	-1.47777	-0.051264	0.0141451	0.351098			AUR62022942	-0.733905	4.63226	0.00106182	0.0391955
AUR62030386	0.537404	3.35879	0.021024	0.437676			AUR62023793	0.584904	5.38335	0.000141808	0.00296454			AUR62029560	-1.11339	1.75725	0.0142216	0.352705			AUR62027495	-0.651054	5.6955	0.00106319	0.0392138
AUR62026107	-0.660118	7.25238	0.0210993	0.438792			AUR62000268	-0.724831	4.73866	0.000142273	0.00297182			AUR62002215	1.50042	0.106205	0.0142794	0.353847			AUR62018609	-0.766318	5.11235	0.00108259	0.0398366
AUR62015664	-0.84492	3.88365	0.0211123	0.438792			AUR62010398	-0.846644	3.10628	0.000142468	0.00297343			AUR62009643	1.20548	0.418098	0.0143087	0.354281			AUR62020879	3.3693	-0.925487	0.00108259	0.0398366
AUR62038612	-1.27847	2.97226	0.0211687	0.439061			AUR62001883	-0.558558	7.84145	0.000143452	0.00299152			AUR62034644	-1.06313	1.18954	0.0144359	0.357136			AUR62036840	1.26586	1.43496	0.00108275	0.0398366
AUR62002397	-0.473542	6.26762	0.0211693	0.439061			AUR62022991	-1.08501	2.27514	0.000144879	0.00301878			AUR62001519	-0.718978	3.57317	0.0145083	0.358634			AUR62038022	-0.833108	4.19616	0.00108379	0.0398424
AUR62015908	-1.05733	2.10253	0.0212004	0.439061			AUR62031624	-0.574371	5.03255	0.000146187	0.00304354			AUR62024259	-1.08583	0.993816	0.0145488	0.359296			AUR62004057	-0.752989	4.99334	0.00108698	0.0399072
AUR62016035	-0.876772	1.73194	0.0212081	0.439061			AUR62007145	-0.515396	8.34269	0.000146385	0.00304517			AUR62008245	-0.57752	3.87532	0.0145589	0.359296			AUR62016877	2.65592	-0.640174	0.00108734	0.0399072
AUR62032035	0.529267	4.48438	0.0212121	0.439061			AUR62043075	0.891628	3.20495	0.000147076	0.00305704			AUR62011297	-0.540326	8.71223	0.0146204	0.360291			AUR62043142	-1.96117	3.02103	0.00108921	0.039943
AUR62033876	-0.516431	3.76801	0.0212425	0.439083			AUR62023379	-0.704496	4.86708	0.00014779	0.00306937			AUR62037836	-0.855126	2.26572	0.0146262	0.360291			AUR62026114	1.21104	1.6167	0.00110039	0.0403054
AUR62025968	0.632245	2.61528	0.0212479	0.439083			AUR62041080	0.937318	3.17126	0.000148444	0.00307805			AUR62025933	-0.618807	5.66921	0.014642	0.360291			AUR62035279	1.14611	5.59601	0.00110089	0.0403054
AUR62005293	-0.833613	4.47073	0.0213831	0.441077			AUR62036140	-0.682736	4.64203	0.000148451	0.00307805			AUR62003967	0.739307	5.45976	0.0146521	0.360291			AUR62031353	5.17972	-1.4725	0.00110604	0.0404608
AUR62029252	2.30855	4.70972	0.0213864	0.441077			AUR62037811	0.526775	7.42663	0.000149016	0.00308725			AUR62017361	1.52367	0.387222	0.0146783	0.360291			AUR62007263	1.27408	1.35882	0.00110976	0.0405637
AUR62041770	-0.393193	4.91147	0.0213968	0.441077			AUR62014010	1.15087	2.42273	0.000150007	0.00310523			AUR62034428	0.688043	3.68482	0.0146822	0.360291			AUR62002340	1.63139	0.259594	0.00111102	0.0405767
AUR62031682	0.740335	2.54886	0.0215137	0.443126			AUR62040842	-0.961266	2.84388	0.000150502	0.00311295			AUR62008463	0.642005	3.90588	0.0146979	0.360291			AUR62012809	-0.828857	6.87205	0.00111574	0.0406959
AUR62014435	0.596671	4.5016	0.0215488	0.443488			AUR62000893	-0.690239	4.71922	0.000150721	0.00311493			AUR62030833	0.656201	7.03732	0.014729	0.360291			AUR62014496	1.5445	0.342373	0.0011161	0.0406959
AUR62011262	0.435934	5.18346	0.0215837	0.443845			AUR62026077	1.19385	2.03226	0.000154753	0.00319567			AUR62007558	0.510287	4.79673	0.0147327	0.360291			AUR62001550	2.06793	0.607422	0.00111796	0.0407304
AUR62011950	-0.373903	5.90758	0.0216038	0.443897			AUR62023633	-0.743639	4.1778	0.000155349	0.00320538			AUR62012595	0.855202	2.42127	0.0147392	0.360291			AUR62040243	1.13888	1.69419	0.00112175	0.0408355
AUR62003321	0.52509	3.41093	0.0216383	0.443963			AUR62022480	0.788225	3.68153	0.000155629	0.00320644			AUR62007967	0.628729	4.74598	0.0147408	0.360291			AUR62015117	-0.753962	5.67305	0.00112622	0.0409376
AUR62041672	0.95656	1.31599	0.0216499	0.443963			AUR62033432	-1.22488	1.54064	0.000155654	0.00320644			AUR62010056	0.825466	4.93894	0.0147429	0.360291			AUR62016752	-1.25255	2.04296	0.00112639	0.0409376
AUR62036511	-0.460156	4.84807	0.0216597	0.443963			AUR62003387	-0.755512	5.71957	0.000156476	0.00321919			AUR62039792	-1.12024	2.81284	0.0148114	0.361612			AUR62025719	1.20699	2.06175	0.00112912	0.0410036
AUR62004092	0.780328	1.55961	0.0217069	0.44457			AUR62002671	-0.556798	7.44123	0.000156526	0.00321919			AUR62001532	0.754533	2.59127	0.0148209	0.361612			AUR62002393	0.636582	6.53781	0.00113087	0.0410339
AUR62027925	0.424868	4.51166	0.0218466	0.446486			AUR62020862	1.02589	2.5778	0.000156802	0.00322225			AUR62036529	-0.527339	8.58222	0.0148459	0.361784			AUR62042611	-0.771855	4.24419	0.00113364	0.0410997
AUR62020889	-1.18424	2.16877	0.0218491	0.446486			AUR62029294	0.607691	4.64994	0.000157715	0.00323838			AUR62014679	1.1965	0.602292	0.014852	0.361784			AUR62019894	0.714222	4.56379	0.00113452	0.0410997
AUR62013634	0.453466	4.39901	0.0218535	0.446486			AUR62043378	2.55884	0.552813	0.00015846	0.00325105			AUR62019539	-0.732442	3.74801	0.0149083	0.362797			AUR62001762	0.912322	3.94042	0.00114134	0.0413134
AUR62018036	-0.398937	4.9736	0.0218921	0.44659			AUR62023192	-0.923975	2.85696	0.00016046	0.00328845			AUR62023799	-0.518271	4.7661	0.0149177	0.362797			AUR62027768	0.678044	5.36088	0.00114361	0.0413621
AUR62028137	0.388712	6.9249	0.0218939	0.44659			AUR62032119	-0.498507	9.24685	0.000160542	0.00328845			AUR62011210	0.908803	2.41134	0.0149521	0.363339			AUR62003031	0.966344	2.21543	0.00114594	0.0414129
AUR62022965	1.20875	0.461482	0.0219189	0.446739			AUR62004480	0.699594	5.7484	0.000161092	0.00329706			AUR62041633	-0.916608	2.59845	0.0149937	0.363767			AUR62011238	1.23795	1.18964	0.00114798	0.0414532
AUR62034376	0.901816	1.00419	0.0220185	0.448407			AUR62018051	-0.767837	4.03025	0.000161693	0.00330244			AUR62001759	-0.523572	5.02515	0.0149939	0.363767			AUR62033898	0.640186	4.92805	0.00115005	0.0414943
AUR62034033	0.412639	5.68671	0.0221048	0.449801			AUR62003673	-2.18439	0.892432	0.00016172	0.00330244			AUR62042076	0.655993	4.39692	0.0150446	0.364241			AUR62028935	-0.68755	4.95794	0.00115398	0.0416026
AUR62025282	-0.379322	5.89635	0.0221774	0.450776			AUR62005225	-0.573864	7.05941	0.000161745	0.00330244			AUR62009723	1.58327	1.49882	0.0150633	0.364241			AUR62012814	0.752028	4.67745	0.00115701	0.0416785
AUR62022936	-0.490574	3.92721	0.0221883	0.450776			AUR62018953	0.546215	5.20846	0.000164481	0.0033556			AUR62024481	1.13262	2.49474	0.0150674	0.364241			AUR62022575	1.98562	0.272051	0.00115861	0.0417025
AUR62022790	-0.448653	4.1954	0.0222241	0.450945			AUR62011923	-0.618327	7.51627	0.000165165	0.00336685			AUR62028722	0.999093	1.98266	0.0150689	0.364241			AUR62022002	-1.01422	6.29003	0.00116283	0.0418209
AUR62043936	1.1185	0.544886	0.0222438	0.450945			AUR62023826	0.790477	3.68765	0.00016731	0.00340783			AUR62004925	1.685	0.896364	0.0150739	0.364241			AUR62019077	-2.48707	4.19018	0.00116968	0.0420333
AUR62025490	0.468822	4.52758	0.0222592	0.450945			AUR62018473	0.575961	4.85118	0.000167543	0.00340833			AUR62001592	0.648852	4.57036	0.0151251	0.365001			AUR62007571	-0.754444	5.05501	0.00117406	0.042157
AUR62027054	-0.683177	2.28813	0.0222926	0.450945			AUR62021441	1.35342	2.12245	0.000167603	0.00340833			AUR62033216	-0.939904	1.5243	0.0151482	0.365001			AUR62012129	2.02636	1.3282	0.0011798	0.042329
AUR62003917	0.724333	2.0853	0.0223016	0.450945			AUR62041253	-0.605934	6.49987	0.000168277	0.0034193			AUR62007835	1.18904	0.404339	0.0151506	0.365001			AUR62015970	1.00409	2.46377	0.00118787	0.0425844
AUR62035960	-0.513944	7.38317	0.0223037	0.450945			AUR62037959	0.791438	3.55327	0.000168727	0.00342569			AUR62030271	1.14521	1.11828	0.0151538	0.365001			AUR62012450	0.695476	3.97508	0.00119032	0.0426381
AUR62018178	0.422469	5.18722	0.0223591	0.451703			AUR62008982	-0.517241	7.56148	0.00016911	0.00343073			AUR62016643	-0.878396	3.04071	0.015236	0.366511			AUR62018755	0.939193	3.79803	0.00119394	0.0427036
AUR62006089	0.562893	4.21833	0.0223981	0.45182			AUR62031699	0.687695	7.82707	0.000169368	0.00343323			AUR62012580	1.00178	5.0074	0.0152409	0.366511			AUR62021416	1.88871	0.0302719	0.00119405	0.0427036
AUR62032319	0.746159	4.40921	0.0224006	0.45182			AUR62001888	-0.670221	4.6424	0.00017264	0.00349676			AUR62030194	0.714881	3.5418	0.0152584	0.366639			AUR62042498	-0.761431	5.55772	0.00119571	0.0427288
AUR62027851	-0.499725	8.2755	0.0224888	0.452538			AUR62023037	0.693161	6.98882	0.000173554	0.00350972			AUR62022004	0.695076	3.03202	0.015276	0.366769			AUR62007559	0.681099	5.69866	0.00119726	0.0427499
AUR62012284	-0.55226	7.68223	0.022494	0.452538			AUR62001898	-1.08169	3.0595	0.000173557	0.00350972			AUR62039495	-1.05859	1.02916	0.0153147	0.367405			AUR62041232	1.29028	1.75142	0.00120912	0.0431392
AUR62010068	-0.499573	4.06383	0.0225038	0.452538			AUR62010777	-0.716359	6.8544	0.000174605	0.00352571			AUR62000538	0.838761	2.59908	0.0153735	0.368523			AUR62024269	3.02061	-0.691507	0.0012109	0.0431681
AUR62002608	0.565877	2.81015	0.0225078	0.452538			AUR62033217	-1.20942	1.80548	0.000174625	0.00352571			AUR62015196	-0.555878	4.39006	0.0153959	0.368528			AUR62027553	1.01816	3.98847	0.00121815	0.043392
AUR62036615	-0.505849	4.37508	0.0225885	0.453798			AUR62017928	1.21074	2.32339	0.000176045	0.00355155			AUR62012284	-1.24373	6.87754	0.0154109	0.368528			AUR62010668	-1.23146	1.61301	0.00122472	0.0435915
AUR62017033	-0.556904	3.56928	0.0227021	0.455465			AUR62026924	-0.713088	3.89309	0.00017856	0.00359943			AUR62021088	-1.16076	2.1085	0.0154269	0.368528			AUR62009225	-0.755329	6.29662	0.0012314	0.0437946
AUR62026293	0.413414	4.96972	0.0227114	0.455465			AUR62035707	1.14004	2.1478	0.000179263	0.00361072			AUR62006389	1.41896	0.929966	0.0154412	0.368528			AUR62010165	0.709146	5.32789	0.00123811	0.0439982
AUR62033353	-0.652023	3.14771	0.0227269	0.455465			AUR62018215	-2.51584	0.374394	0.000179624	0.00361464			AUR62043372	-0.93371	4.39146	0.0154468	0.368528			AUR62043087	0.859468	3.38825	0.0012555	0.0445542
AUR62009126	0.497586	3.6554	0.0227435	0.455465			AUR62031876	0.68551	4.81943	0.000179742	0.00361464			AUR62012121	0.559228	4.42377	0.0154593	0.368528			AUR62025587	0.641034	5.39333	0.00125575	0.0445542
AUR62011055	-0.655422	4.5001	0.0227864	0.455722			AUR62003130	-1.01602	2.62951	0.00018008	0.00361856			AUR62032927	-0.516643	5.87399	0.0154594	0.368528			AUR62000941	-0.749331	7.8169	0.00126437	0.0448247
AUR62019232	1.05767	1.49174	0.0228001	0.455722			AUR62014315	0.704622	4.23826	0.00018043	0.00362274			AUR62033566	0.617116	3.8338	0.0155027	0.369269			AUR62033409	0.697311	6.47079	0.00126597	0.0448459
AUR62019000	0.538842	3.22273	0.0228105	0.455722			AUR62042086	1.15249	3.33354	0.0001807	0.00362528			AUR62029275	0.550991	4.99061	0.0156078	0.371121			AUR62022966	0.762565	4.42729	0.0012722	0.0450029
AUR62039702	-0.810268	1.39913	0.0228554	0.45577			AUR62003526	0.924635	4.49093	0.000181907	0.00364662			AUR62002929	-1.66187	6.86907	0.0156167	0.371121			AUR62030377	5.31632	-1.45089	0.00127241	0.0450029
AUR62001482	-0.538427	3.48545	0.0228576	0.45577			AUR62024335	-0.954926	3.22189	0.000182147	0.00364854			AUR62000951	-0.594854	4.08537	0.0156175	0.371121			AUR62031251	-0.711726	6.19582	0.0012836	0.0453628
AUR62042881	0.467038	4.33672	0.0228669	0.45577			AUR62043781	1.19751	1.76012	0.000183182	0.00366639			AUR62005581	-0.831925	2.91033	0.0156442	0.371464			AUR62000892	0.916054	4.08978	0.00129057	0.0455729
AUR62013694	-1.07826	1.84568	0.0228972	0.456014			AUR62014783	1.16749	2.62589	0.000183833	0.00367651			AUR62025113	-0.856854	6.80712	0.015671	0.371746			AUR62021162	-1.20766	1.75055	0.00129295	0.0456141
AUR62033334	0.983745	3.55667	0.0229187	0.456082			AUR62035493	0.539878	6.26122	0.000184763	0.00369221			AUR62000218	-1.50586	2.64716	0.0156808	0.371746			AUR62010639	0.790093	4.97072	0.00129377	0.0456141
AUR62007037	0.443158	5.33614	0.0229995	0.45733			AUR62007617	-1.11204	1.69255	0.000185174	0.00369751			AUR62010493	-1.53469	1.81437	0.015712	0.372192			AUR62041790	1.43042	1.43602	0.00129738	0.0457052
AUR62044129	-0.989657	0.776999	0.0230364	0.457704			AUR62020713	-1.6643	1.18335	0.000186548	0.00371844			AUR62040293	0.625076	3.32361	0.0157336	0.372197			AUR62019953	2.38207	0.969355	0.00130664	0.0459637
AUR62038188	1.23037	0.309513	0.0230792	0.458195			AUR62020776	-0.631658	7.30631	0.000186553	0.00371844			AUR62024564	0.98348	7.75199	0.0157369	0.372197			AUR62015930	0.895873	3.53757	0.00130677	0.0459637
AUR62000983	-0.836452	2.8942	0.023117	0.458584			AUR62001309	0.696946	4.35731	0.000186662	0.00371844			AUR62025701	1.07467	0.659367	0.0157611	0.372246			AUR62026101	1.28798	2.15525	0.00131598	0.0461655
AUR62021994	-1.1328	0.65273	0.0231395	0.458671			AUR62023780	-0.634792	4.40392	0.000187971	0.00374158			AUR62022683	0.636779	6.29008	0.0157637	0.372246			AUR62041821	0.806397	4.39179	0.00131616	0.0461655
AUR62018332	-1.17435	0.111661	0.0231938	0.45887			AUR62013463	-0.647369	7.13279	0.000188238	0.00374396			AUR62026323	0.591379	5.84543	0.0157894	0.37247			AUR62040327	0.694103	5.23484	0.00131689	0.0461655
AUR62043758	-0.905642	1.50782	0.0232128	0.45887			AUR62022051	-1.23799	2.55727	0.000188849	0.00375256			AUR62025726	-0.528745	7.01676	0.015809	0.37247			AUR62023233	0.742006	4.12796	0.00131779	0.0461655
AUR62013503	0.449748	5.0341	0.0232293	0.45887			AUR62016067	-0.636591	4.83431	0.000189106	0.00375256			AUR62033256	0.559959	6.58158	0.0158103	0.37247			AUR62026267	1.45851	0.57946	0.00131839	0.0461655
AUR62007481	0.467373	6.28666	0.0232304	0.45887			AUR62007202	0.619203	7.44756	0.000189114	0.00375256			AUR62019559	-0.660509	3.69998	0.0158272	0.372576			AUR62037132	-0.72493	8.99958	0.00131869	0.0461655
AUR62015922	-0.495654	3.93672	0.0232403	0.45887			AUR62011754	0.580171	6.83982	0.000189738	0.00376167			AUR62035961	-0.584792	6.02589	0.0158645	0.373163			AUR62036208	0.642212	4.95959	0.00133936	0.0468524
AUR62016070	0.584476	4.26701	0.0233625	0.459572			AUR62029164	-0.837379	6.83375	0.00018987	0.00376167			AUR62026590	-0.800021	2.37687	0.0159277	0.374357			AUR62022108	1.22304	1.7475	0.0013421	0.0469116
AUR62000490	-0.438518	5.15848	0.0234009	0.459572			AUR62028607	-0.839613	3.06561	0.00019124	0.00378586			AUR62042439	0.97264	1.50713	0.0159713	0.374824			AUR62014503	-0.762749	7.54338	0.00135868	0.0474542
AUR62038186	0.732005	2.45052	0.0234196	0.459572			AUR62015425	0.550912	5.84926	0.000192056	0.00379905			AUR62038478	1.10716	1.04919	0.0159765	0.374824			AUR62001509	0.965807	2.39172	0.00136364	0.0475902
AUR62036051	0.600791	2.99472	0.0234226	0.459572			AUR62036231	-0.55745	5.46007	0.000192361	0.00380213			AUR62033855	0.561274	4.21178	0.0159926	0.374824			AUR62001804	1.02915	7.14789	0.00136745	0.047686
AUR62020555	0.606018	2.94598	0.0234412	0.459572			AUR62024106	1.73307	1.71074	0.00019252	0.00380231			AUR62033159	1.09891	0.797976	0.0159974	0.374824			AUR62030825	-0.865247	2.73108	0.00137046	0.0477539
AUR62043881	0.669693	3.25804	0.0234523	0.459572			AUR62042038	-0.785343	7.55208	0.000192694	0.00380278			AUR62036511	0.564588	4.45191	0.0160191	0.375041			AUR62004464	0.883383	7.15911	0.00137185	0.0477653
AUR62013484	-0.542738	6.35691	0.023461	0.459572			AUR62010066	-0.827596	3.74609	0.000193028	0.00380642			AUR62004317	0.839179	2.10989	0.0161106	0.37689			AUR62030851	0.718415	5.83565	0.00137767	0.0479305
AUR62018071	-0.497634	4.38503	0.0234641	0.459572			AUR62005586	-0.554806	7.53606	0.000194922	0.00384078			AUR62031401	0.691064	4.77653	0.0161245	0.376922			AUR62021088	-1.03177	2.09357	0.00137966	0.0479623
AUR62015784	0.838132	1.37553	0.0234802	0.459572			AUR62027949	0.577255	5.28649	0.000195293	0.00384511			AUR62030825	-0.758147	2.80313	0.0161478	0.376944			AUR62007558	0.634633	4.85662	0.00138499	0.0481104
AUR62035833	-0.803401	2.98286	0.0234975	0.459572			AUR62039475	-0.730003	5.01907	0.000196755	0.00387088			AUR62031279	0.521389	4.9134	0.0161504	0.376944			AUR62014351	5.53722	-1.30425	0.00138618	0.0481144
AUR62030981	-1.22366	0.218799	0.0235059	0.459572			AUR62033079	-0.825208	7.5728	0.00019702	0.00387309			AUR62012167	0.567012	5.65541	0.0161712	0.377136			AUR62020858	3.65901	-1.18529	0.00138933	0.0481866
AUR62019685	0.449203	4.06908	0.0235315	0.459572			AUR62032996	0.651923	4.631	0.000197209	0.00387382			AUR62012946	-0.803658	2.68931	0.0162537	0.378767			AUR62029843	0.850043	3.21587	0.00139534	0.0483574
AUR62013658	0.767109	3.39797	0.0235417	0.459572			AUR62040063	-0.677823	4.14184	0.000197681	0.00388008			AUR62012012	0.687021	5.1977	0.0162956	0.379449			AUR62039057	1.04646	1.99058	0.00139704	0.0483789
AUR62024217	-0.825907	1.46605	0.0235501	0.459572			AUR62042364	-0.492529	9.49627	0.000198041	0.00388415			AUR62035503	0.526313	4.88887	0.0163243	0.37948			AUR62038255	0.722761	6.53401	0.00140331	0.0485586
AUR62009448	0.632479	3.7147	0.0235668	0.459572			AUR62039203	0.499366	8.15109	0.0001984	0.00388818			AUR62015203	0.800507	2.94501	0.0163262	0.37948			AUR62011471	0.749141	5.13789	0.00140981	0.0487455
AUR62035725	0.442216	5.45641	0.0235975	0.459572			AUR62028788	-0.765066	3.96303	0.000199256	0.00390195			AUR62038632	0.813293	3.73149	0.0163347	0.37948			AUR62005695	1.03183	4.11454	0.00141395	0.0488512
AUR62030319	-0.360676	5.63622	0.0236342	0.459572			AUR62027141	1.11789	2.34471	0.000199747	0.00390855			AUR62022735	0.57384	4.02022	0.0163845	0.38025			AUR62030853	1.76787	0.033918	0.00141921	0.048995
AUR62022866	-0.414688	4.79922	0.0236371	0.459572			AUR62041686	-1.30908	1.75026	0.000200303	0.0039164			AUR62002923	0.722583	3.06533	0.0164129	0.38025			AUR62012316	-0.934796	2.68356	0.00142128	0.0490288
AUR62020938	0.560698	3.72739	0.0236448	0.459572			AUR62036450	-1.82525	3.12484	0.000200521	0.00391764			AUR62028515	0.778565	4.19038	0.0164181	0.38025			AUR62009067	-0.732429	9.21063	0.00142764	0.0492007
AUR62007042	-0.645225	5.02358	0.0236644	0.459572			AUR62031314	1.36684	1.35319	0.000203083	0.00396302			AUR62004714	1.00099	2.76466	0.0164286	0.38025			AUR62004444	-1.02115	3.98864	0.00142954	0.0492007
AUR62021614	0.484364	3.81219	0.0236838	0.459572			AUR62040526	-0.922108	3.02135	0.000203156	0.00396302			AUR62011573	0.769389	4.37523	0.016431	0.38025			AUR62042414	-1.75416	1.00914	0.00142956	0.0492007
AUR62018085	-0.525039	3.08518	0.0236986	0.459572			AUR62004179	-0.593041	4.8589	0.000204033	0.00397537			AUR62006063	0.550879	4.2543	0.0164476	0.380341			AUR62013165	0.676014	5.83681	0.00143268	0.0492702
AUR62005317	-0.418849	4.80156	0.0237038	0.459572			AUR62002169	-0.942637	2.57089	0.000204102	0.00397537			AUR62028115	1.0348	2.27406	0.0164682	0.380526			AUR62001801	1.25229	3.57376	0.00143885	0.0494442
AUR62043198	-0.906558	4.05471	0.0237274	0.459572			AUR62023867	-0.685084	4.33508	0.000204392	0.00397795			AUR62022842	0.634994	4.15689	0.0164813	0.380537			AUR62006749	-0.728287	5.21377	0.00144076	0.0494718
AUR62031314	1.0425	1.09746	0.0237713	0.459572			AUR62027238	-0.785919	6.52355	0.000204912	0.00398456			AUR62039435	-1.32318	0.152698	0.0165074	0.380846			AUR62024912	-2.93949	-0.861542	0.00144802	0.049683
AUR62023236	-1.33106	0.913245	0.0237871	0.459572			AUR62040219	-0.616566	6.52428	0.000205045	0.00398456			AUR62002257	0.572829	4.34466	0.0166269	0.38331			AUR62031562	1.30278	1.5709	0.00145265	0.0498039
AUR62028015	0.639545	5.12489	0.0238116	0.459572			AUR62026205	0.643738	7.45981	0.000206124	0.00400246			AUR62017324	-1.24684	5.13696	0.0166506	0.383563			AUR62023084	0.681783	4.82681	0.00145711	0.0498911
AUR62022673	-0.554885	3.58894	0.0238168	0.459572			AUR62042641	0.56107	4.91978	0.000206566	0.00400798			AUR62026713	-0.608013	4.04735	0.0167027	0.384354			AUR62020515	-1.15857	2.45003	0.00145807	0.0498911
AUR62035913	0.549942	3.38295	0.023841	0.459572			AUR62012197	0.542698	5.38944	0.000207777	0.00402839			AUR62032873	0.729441	3.76963	0.0167105	0.384354			AUR62027151	1.26374	1.27129	0.00145854	0.0498911	DGE FDR
AUR62036494	-0.675203	2.10269	0.0238504	0.459572			AUR62013732	-0.697956	4.47712	0.000209521	0.00405391			AUR62023458	1.13959	1.12475	0.0167288	0.384481			AUR62039793	-1.27854	1.79724	0.00146392	0.0500371
AUR62024228	0.590736	3.66665	0.0238534	0.459572			AUR62008025	-1.14462	2.32673	0.000209572	0.00405391			AUR62035241	1.10758	1.23683	0.0167546	0.384781			AUR62038881	1.01268	3.55571	0.00146555	0.0500546
AUR62002877	0.529649	3.62273	0.0238578	0.459572			AUR62041078	-0.526271	8.42073	0.000209572	0.00405391			AUR62037664	1.11092	2.22782	0.0168356	0.386346			AUR62019893	0.624488	5.33047	0.00147627	0.0503823
AUR62007090	1.06398	1.64389	0.0239044	0.460118			AUR62030570	1.52241	1.22073	0.00020976	0.00405445			AUR62001807	0.677114	3.74124	0.016859	0.386587			AUR62022122	2.50791	-0.77158	0.00150733	0.0514031
AUR62001505	0.701476	2.11577	0.023926	0.460184			AUR62011219	0.534839	5.82099	0.000210735	0.00407021			AUR62025479	-0.589095	4.87119	0.0168761	0.386685			AUR62042000	-0.763229	6.58369	0.00152269	0.0518872
AUR62010455	-0.475267	3.82241	0.0239855	0.460902			AUR62037872	-1.24604	1.78297	0.000211434	0.0040806			AUR62012765	0.615284	4.99109	0.0169237	0.387309			AUR62029344	0.757549	4.36149	0.00152512	0.0519307
AUR62038939	0.430072	5.75966	0.0240056	0.460902			AUR62014252	-0.601008	4.52213	0.000212495	0.00409602			AUR62012581	0.56548	5.28977	0.016929	0.387309			AUR62002752	2.13584	-0.603893	0.00155218	0.0528119
AUR62010329	0.478121	3.69319	0.024018	0.460902			AUR62019052	0.563138	5.53213	0.000212556	0.00409602			AUR62032436	1.3245	0.203412	0.0169438	0.387354			AUR62030919	-0.658695	5.90264	0.00155629	0.0529115
AUR62023724	-1.04914	0.840097	0.0240783	0.461365			AUR62010746	0.524124	5.88823	0.000213672	0.0041144			AUR62011124	-0.51155	6.47848	0.0169687	0.387628			AUR62012578	0.786395	3.49723	0.00156032	0.0530083
AUR62027781	0.390373	6.23433	0.0240787	0.461365			AUR62007542	-0.938125	3.18973	0.000214476	0.00412675			AUR62000775	0.594726	5.85542	0.0169872	0.387756			AUR62033171	0.83672	2.82785	0.0015676	0.0532153
AUR62011317	0.366847	6.99338	0.0241221	0.461664			AUR62017761	-0.488251	8.62608	0.000214818	0.00413021			AUR62034747	0.584698	6.39847	0.0170119	0.388025			AUR62027198	1.11477	1.98255	0.00157291	0.0533549
AUR62002437	-0.476207	4.32845	0.0241308	0.461664			AUR62022751	-0.666929	4.25854	0.000215145	0.00413145			AUR62013694	1.05337	1.1287	0.0170299	0.38812			AUR62017987	0.947746	2.73465	0.00157431	0.053362
AUR62010093	-0.546728	4.49189	0.0241929	0.462501			AUR62030585	1.05634	2.13075	0.000215209	0.00413145			AUR62030091	0.983244	3.55443	0.0170418	0.38812			AUR62031076	1.74444	-0.185074	0.00158134	0.0535598
AUR62035279	-0.453203	6.08943	0.024219	0.46262			AUR62028924	-0.859276	3.54763	0.00021633	0.00414983			AUR62009626	0.604499	5.21264	0.0170724	0.388133			AUR62027080	-0.639043	5.86798	0.0016137	0.0546147
AUR62023876	-0.765523	1.6557	0.0242406	0.46262			AUR62014476	1.16849	3.8541	0.000217614	0.00417132			AUR62029144	1.72374	-0.534232	0.0170901	0.388133			AUR62032734	-0.732696	4.37566	0.0016193	0.0547628
AUR62031037	1.29031	0.181496	0.024259	0.46262			AUR62018468	-0.673144	4.3138	0.000219253	0.00419404			AUR62004611	-0.544753	5.23282	0.0170961	0.388133			AUR62037407	0.860296	3.03861	0.00162672	0.0549719
AUR62001674	-0.421575	4.32581	0.0242723	0.46262			AUR62017436	0.542874	6.25452	0.000219482	0.00419404			AUR62017858	-1.0845	1.1758	0.0171069	0.388133			AUR62027404	-0.914226	2.62639	0.00163607	0.0552203
AUR62016219	0.690353	2.69621	0.0243302	0.463373			AUR62017852	-0.637654	4.48963	0.000219524	0.00419404			AUR62001555	0.734672	3.27513	0.0171186	0.388133			AUR62008626	-0.825256	4.78666	0.00163653	0.0552203
AUR62023057	-0.454398	3.92636	0.0243528	0.463456			AUR62014899	0.582103	6.14523	0.000219613	0.00419404			AUR62008738	0.597709	4.28965	0.0171197	0.388133			AUR62021210	-0.68998	8.27303	0.00164424	0.0554385
AUR62032835	-0.448497	5.33446	0.0243837	0.463694			AUR62041904	-0.515988	7.85512	0.000219625	0.00419404			AUR62004009	0.737428	3.13388	0.0171622	0.388802			AUR62020420	0.662457	5.60841	0.00165115	0.0556298
AUR62002023	0.853419	1.9544	0.0244464	0.464264			AUR62035578	-0.799857	3.67008	0.000220185	0.00419911			AUR62039477	-0.722431	3.2662	0.0171766	0.388837			AUR62016816	0.740109	3.76116	0.0016531	0.0556534
AUR62011145	0.484328	6.03649	0.0244791	0.464264			AUR62001701	0.599443	5.22684	0.000220222	0.00419911			AUR62009786	0.858836	3.34013	0.0171936	0.388929			AUR62027878	1.39807	2.70165	0.00166239	0.0559242
AUR62003205	-0.477044	3.65869	0.0244899	0.464264			AUR62018204	0.826741	3.73926	0.00022208	0.00423135			AUR62015329	-0.50971	5.5149	0.0172498	0.389909			AUR62035741	1.9908	-0.372248	0.00167175	0.0561536
AUR62023254	1.24231	2.11575	0.0245031	0.464264			AUR62026977	0.795604	3.60662	0.000223169	0.00424892			AUR62038222	0.68727	4.48766	0.017269	0.390049			AUR62001510	-0.739625	5.21416	0.00167252	0.0561536
AUR62044008	-0.955303	1.57422	0.0245121	0.464264			AUR62002947	0.54765	5.74489	0.000223645	0.00425479			AUR62034147	-0.58989	4.20719	0.0173119	0.390724			AUR62006707	5.53655	-1.37988	0.00167297	0.0561536
AUR62012808	0.483118	3.59817	0.0245305	0.464264			AUR62027920	-0.724793	4.02762	0.000224345	0.0042649			AUR62019984	-1.74366	0.883075	0.0173646	0.391622			AUR62032301	5.02514	-1.57458	0.00168237	0.0564268
AUR62026753	-0.544287	3.16253	0.0245423	0.464264			AUR62028602	-0.937919	3.00344	0.00022472	0.00426884			AUR62009835	-0.783609	8.76381	0.0174051	0.392012			AUR62021672	1.10449	2.92748	0.0016844	0.0564527
AUR62028826	0.653795	2.53198	0.0245844	0.464712			AUR62023818	-1.63674	1.08408	0.000224927	0.00426957			AUR62003939	0.593633	6.21077	0.017408	0.392012			AUR62010320	0.992616	4.81076	0.00168714	0.0565023
AUR62044454	0.750239	1.82186	0.0246833	0.465733			AUR62012037	-0.578171	8.75304	0.000226025	0.00428722			AUR62034517	1.51001	-0.0622176	0.0174277	0.392162			AUR62023588	-0.879894	2.96109	0.0016892	0.0565288
AUR62004897	0.650606	2.37098	0.0247088	0.465733			AUR62024186	-1.09275	2.43578	0.000226384	0.00428976			AUR62013058	0.673432	4.31106	0.0175073	0.39366			AUR62016414	0.89204	7.03195	0.0016924	0.0565591
AUR62004765	-0.460221	4.79957	0.0247242	0.465733			AUR62006256	-0.899909	3.54991	0.000226573	0.00428976			AUR62021274	0.605211	3.93622	0.0175561	0.39437			AUR62020569	-0.729022	3.6274	0.00169272	0.0565591
AUR62028340	0.59095	5.32934	0.0247598	0.465733			AUR62008032	-1.41015	2.08678	0.000226666	0.00428976			AUR62038297	-0.583944	5.90115	0.0175675	0.39437			AUR62014808	-0.788285	3.70551	0.00169389	0.0565591
AUR62035698	-0.429277	4.39847	0.0247864	0.465733			AUR62012310	-0.823397	4.68695	0.000227143	0.00429557			AUR62035861	1.05185	2.46067	0.0175802	0.39437			AUR62000077	1.24355	6.78603	0.00170001	0.0567212
AUR62011909	0.857757	1.10506	0.024798	0.465733			AUR62015285	1.01803	2.43982	0.000227691	0.00430274			AUR62037852	-0.610871	8.45053	0.0175913	0.39437			AUR62021671	1.04906	4.31966	0.00171709	0.0572482
AUR62012220	0.92056	2.55586	0.0248189	0.465733			AUR62034737	0.497022	8.21951	0.000228001	0.00430354			AUR62013183	-0.5572	6.27537	0.0176417	0.39515			AUR62000348	3.4755	-1.31148	0.00171861	0.0572564
AUR62041408	0.374924	6.48666	0.0248213	0.465733			AUR62006212	-0.906172	7.61899	0.000228073	0.00430354			AUR62040628	-0.617694	4.31133	0.0176523	0.39515			AUR62030132	0.672966	4.1725	0.00172395	0.0573554
AUR62019361	-1.15994	3.00657	0.024838	0.465733			AUR62006604	-0.647806	5.99743	0.000228335	0.00430528			AUR62006373	1.39192	0.785425	0.0176908	0.395517			AUR62005203	0.684138	6.08556	0.00172414	0.0573554
AUR62034355	0.406009	7.76	0.0248517	0.465733			AUR62012694	0.598951	7.42241	0.000229211	0.00431859			AUR62015578	1.31892	0.362581	0.0176997	0.395517			AUR62009669	0.921933	6.18047	0.00172795	0.0574392
AUR62000424	1.06188	0.442164	0.0248722	0.465733			AUR62003197	0.809183	3.36783	0.00022978	0.0043261			AUR62013047	1.17412	0.538509	0.017716	0.395517			AUR62004475	-0.669264	4.81677	0.00173561	0.0576511
AUR62027957	-0.964979	4.59477	0.0248742	0.465733			AUR62013272	0.663307	5.51287	0.000230418	0.00433491			AUR62018948	0.57182	5.64585	0.0177213	0.395517			AUR62021278	1.5004	2.56225	0.00173757	0.0576733
AUR62040095	0.68239	2.14299	0.0248917	0.465733			AUR62007936	-0.534629	8.02278	0.000230771	0.00433832			AUR62035967	0.924915	1.52797	0.0177445	0.395633			AUR62025112	0.652433	4.55778	0.00175024	0.0580508
AUR62021870	0.410156	5.24647	0.0249329	0.465733			AUR62012030	1.18758	1.68447	0.000232287	0.0043613			AUR62025458	1.77185	-0.641278	0.0177528	0.395633			AUR62023501	1.02326	2.22251	0.00175451	0.0580759
AUR62027507	0.534006	3.7368	0.024938	0.465733			AUR62034547	2.38439	0.501955	0.000232337	0.0043613			AUR62029660	0.651798	5.86191	0.0177688	0.395698			AUR62025663	-0.691329	6.01565	0.00175452	0.0580759
AUR62017686	-0.819669	3.54464	0.0249443	0.465733			AUR62017173	-0.538837	5.22921	0.000233065	0.00437174			AUR62003924	0.617986	3.41935	0.0178192	0.396334			AUR62025178	0.663738	5.75924	0.00175488	0.0580759
AUR62043668	-0.445409	5.00402	0.0249566	0.465733			AUR62006657	-0.69837	5.41873	0.000234037	0.00438672			AUR62010959	-0.614509	3.56476	0.0178237	0.396334			AUR62023086	0.973429	2.06153	0.00175817	0.0581415
AUR62021123	-0.58497	3.53224	0.0249701	0.465733			AUR62030748	1.11002	4.04577	0.000236152	0.00441994			AUR62022843	0.670168	4.84636	0.0178746	0.396893			AUR62001977	1.05873	6.16266	0.00176278	0.0582496
AUR62000187	-0.54733	4.42369	0.0250829	0.467492			AUR62013356	0.515333	5.76544	0.000236157	0.00441994			AUR62022790	0.597741	4.02041	0.0178865	0.396893			AUR62033525	4.92136	-0.537507	0.00176403	0.0582496
AUR62034547	1.44948	-0.164027	0.0251195	0.467635			AUR62001901	-0.605038	4.98532	0.000236903	0.00443062			AUR62007280	0.812497	5.4347	0.0178884	0.396893			AUR62027587	1.84182	1.23142	0.00176889	0.0583412
AUR62032050	0.642524	4.22361	0.0251377	0.467635			AUR62005863	-0.52279	7.18876	0.000237247	0.0044338			AUR62015600	-0.786938	3.15838	0.0179075	0.397024			AUR62032931	-0.818684	4.58086	0.00176941	0.0583412
AUR62027040	0.771054	4.23989	0.025146	0.467635			AUR62027826	-0.894893	3.82241	0.000239192	0.00446685			AUR62001700	0.677915	4.30132	0.0179531	0.397743			AUR62006919	0.844619	3.27324	0.00177135	0.0583621
AUR62037558	0.488101	3.433	0.0251658	0.467657			AUR62006365	-0.732721	6.09697	0.000240095	0.00448042			AUR62012891	0.800478	3.89358	0.0180329	0.398825			AUR62025752	-0.776273	3.66591	0.00177659	0.0584897
AUR62003075	0.652552	3.12841	0.0252289	0.468487			AUR62003699	0.595255	6.42428	0.000241523	0.00450278			AUR62012116	0.577914	5.21511	0.0180412	0.398825			AUR62022990	1.31284	3.32481	0.00177784	0.0584897
AUR62027727	-0.399349	6.07979	0.0252809	0.469107			AUR62030273	0.737427	3.79021	0.000241784	0.00450278			AUR62011436	-0.587277	3.61835	0.0180417	0.398825			AUR62032232	1.0462	1.5971	0.00178259	0.058603
AUR62021752	0.401119	5.78146	0.0253164	0.469251			AUR62004362	0.579335	4.82181	0.000241826	0.00450278			AUR62022990	0.90339	3.04421	0.01811	0.400042			AUR62009130	-0.845745	3.52312	0.00178795	0.0587359
AUR62001838	-0.433896	4.63081	0.0253511	0.469251			AUR62039152	-1.84792	0.74221	0.000242435	0.00451082			AUR62020709	-0.705407	5.71265	0.0181393	0.400395			AUR62023398	-0.765248	5.26479	0.00179847	0.0590384
AUR62026981	0.647009	2.27265	0.0253579	0.469251			AUR62033465	-2.32961	-0.262652	0.00024359	0.00452899			AUR62013732	0.587737	4.01555	0.0182261	0.402017			AUR62024492	0.758273	5.97962	0.00180539	0.0592221
AUR62025972	0.408492	6.18281	0.0253631	0.469251			AUR62031291	-0.717971	4.04863	0.000243985	0.00453202			AUR62030948	-0.556043	5.16633	0.0183151	0.403237			AUR62035655	5.45645	-1.24466	0.00180745	0.0592462
AUR62038741	-0.851287	1.12864	0.0253815	0.469251			AUR62017587	1.99137	2.48157	0.00024411	0.00453202			AUR62012426	-0.512621	5.74322	0.0183211	0.403237			AUR62001871	0.824173	5.47115	0.00181709	0.059493
AUR62021726	-0.398678	5.46142	0.0254656	0.469824			AUR62022625	0.547934	5.32124	0.000245352	0.00455174			AUR62043092	0.543189	4.84044	0.0183216	0.403237			AUR62014787	2.22342	0.517421	0.00181763	0.059493
AUR62024687	-0.362246	5.35826	0.0254753	0.469824			AUR62031939	1.01499	2.64085	0.000246873	0.00457661			AUR62030368	0.623479	4.43557	0.0183735	0.404082			AUR62028565	0.731873	7.49192	0.00182392	0.0596551
AUR62000741	-1.39834	0.320341	0.0254814	0.469824			AUR62041586	0.690352	4.28912	0.00024762	0.0045865			AUR62040547	0.701672	4.58517	0.0184392	0.405231			AUR62019878	-0.857929	5.68007	0.00183166	0.0598031
AUR62033547	-0.599103	2.7404	0.0255411	0.469824			AUR62021405	0.781515	4.03131	0.000247768	0.0045865			AUR62012326	0.533134	6.79221	0.0184688	0.405586			AUR62004737	1.90454	0.674488	0.00183173	0.0598031
AUR62001398	0.644397	2.24241	0.0255437	0.469824			AUR62035512	-1.04568	1.84702	0.000249129	0.00460834			AUR62034543	0.626938	3.96376	0.0184918	0.405796			AUR62011036	0.630608	6.25656	0.00183245	0.0598031
AUR62015442	-0.678114	3.39145	0.0255527	0.469824			AUR62030213	1.47242	1.54237	0.00025049	0.00463015			AUR62032447	-0.992141	1.79947	0.0185856	0.407557			AUR62040417	-0.922401	3.6752	0.00183692	0.0599052
AUR62021804	-0.434513	5.6485	0.0255676	0.469824			AUR62026953	-0.697693	3.75512	0.000251305	0.00464182			AUR62005520	0.699172	6.55933	0.0186344	0.40829			AUR62021372	0.669833	5.71692	0.00184177	0.0600197
AUR62037313	0.794067	5.00267	0.0255728	0.469824			AUR62011339	-1.17051	2.11559	0.000252002	0.00465131			AUR62024492	0.510602	5.84354	0.0186462	0.40829			AUR62030937	0.63798	4.77946	0.00184682	0.0601404
AUR62022426	-0.429183	4.8284	0.0255798	0.469824			AUR62019540	-0.500201	8.67061	0.000252758	0.00466189			AUR62009728	1.24921	0.436333	0.018688	0.408909			AUR62000727	-0.761844	7.11719	0.00185015	0.0601626
AUR62030293	0.763153	5.92641	0.0256264	0.470008			AUR62010131	-0.775667	4.12096	0.000255885	0.00471613			AUR62022521	0.651403	7.30846	0.0187036	0.408952			AUR62024398	1.58656	1.53718	0.00185018	0.0601626
AUR62017858	0.925823	1.21172	0.0256595	0.470008			AUR62027151	1.71376	1.3289	0.000256282	0.00471897			AUR62015896	0.622289	5.97963	0.0187411	0.409315			AUR62031776	-0.804674	7.6575	0.00185456	0.0602611
AUR62006252	-1.2279	0.517897	0.0256638	0.470008			AUR62020951	0.551509	5.37491	0.000256411	0.00471897			AUR62012505	0.96185	1.78965	0.0187474	0.409315			AUR62036881	-0.683244	4.24357	0.00186164	0.0604474
AUR62021663	-0.885235	2.65318	0.0256805	0.470008			AUR62028046	-2.05107	-0.0211371	0.000257285	0.00473163			AUR62026074	0.684219	3.8514	0.0187779	0.409686			AUR62017257	1.02535	2.70067	0.00186453	0.0604972
AUR62038981	0.529135	4.69121	0.0256873	0.470008			AUR62034957	-0.555067	6.57323	0.000257958	0.00474057			AUR62010958	-0.769333	5.23034	0.0188436	0.410626			AUR62020015	-1.42361	1.38552	0.0018718	0.0606892
AUR62033202	0.472808	3.80663	0.025716	0.470008			AUR62017743	-0.706968	3.92154	0.000258345	0.00474176			AUR62000633	-1.39442	0.829276	0.0188548	0.410626			AUR62000064	1.35153	1.42237	0.00187671	0.0607978
AUR62001716	0.797429	2.54504	0.0257288	0.470008			AUR62040198	1.76964	1.14739	0.000258437	0.00474176			AUR62020340	1.13463	1.65221	0.0188619	0.410626			AUR62003293	-0.734601	5.7935	0.00187797	0.0607978
AUR62033338	0.642164	3.20569	0.025747	0.470008			AUR62012676	-0.534341	5.84455	0.000258584	0.00474176			AUR62044427	-1.62611	-0.342786	0.0188842	0.410627			AUR62005977	-0.944226	2.43703	0.00187922	0.0607978
AUR62042511	-0.806446	1.60552	0.0257572	0.470008			AUR62030384	0.609529	4.62322	0.000260074	0.00476035			AUR62024568	0.65933	4.11962	0.0188893	0.410627			AUR62012660	2.48853	-0.0572271	0.00188729	0.0610146
AUR62010186	0.418181	5.31693	0.0258141	0.470707			AUR62024499	-0.737256	3.58673	0.000260094	0.00476035			AUR62008611	0.662283	3.34589	0.0189123	0.41073			AUR62037060	-0.846545	2.62508	0.00189362	0.0611312
AUR62038224	-0.419279	4.44701	0.0258807	0.471581			AUR62022055	-0.526224	6.24032	0.00026016	0.00476035			AUR62018981	1.35246	0.211319	0.0189213	0.41073			AUR62011573	0.711426	4.32588	0.00189363	0.0611312
AUR62030339	0.36487	7.22149	0.0259444	0.472183			AUR62006063	-0.77873	4.67531	0.000261404	0.00477967			AUR62008626	-0.54072	4.9134	0.0189546	0.411156			AUR62009366	0.690477	4.7977	0.00191042	0.0616288
AUR62000124	0.381417	4.85933	0.0259511	0.472183			AUR62015705	2.42301	1.00484	0.000264913	0.00484033			AUR62006803	0.865355	10.1136	0.0190249	0.412385			AUR62017014	0.915444	4.17749	0.00191689	0.0617931
AUR62022789	0.701913	3.71821	0.0259727	0.472235			AUR62029123	-0.492357	7.88412	0.000267042	0.00487572			AUR62014114	0.610846	4.11471	0.0190559	0.41276			AUR62024447	1.18331	2.55073	0.00192146	0.0618554
AUR62003815	0.573362	2.78989	0.0261262	0.474686			AUR62027508	-0.564731	5.3358	0.000270109	0.00492817			AUR62016242	-0.517892	4.8876	0.01909	0.41316			AUR62012333	-0.733578	7.42231	0.00192158	0.0618554
AUR62006212	-0.583327	7.7123	0.0261688	0.475119			AUR62041052	0.49796	7.19443	0.000270632	0.00493418			AUR62021237	0.811323	3.33726	0.0191192	0.41316			AUR62035640	0.91638	3.61002	0.0019231	0.0618597
AUR62021580	-0.448666	3.81308	0.0262463	0.475541			AUR62027385	-0.59039	6.36062	0.000270892	0.00493536			AUR62012952	-0.879013	2.81452	0.0191214	0.41316			AUR62017482	-1.87147	0.294734	0.00192956	0.0620231
AUR62032042	0.622168	2.32108	0.0262915	0.475541			AUR62040678	-0.643843	4.23293	0.000271138	0.0049363			AUR62036813	1.16657	1.13507	0.0191293	0.41316			AUR62015128	0.83302	3.92479	0.00194589	0.0624705
AUR62038630	-0.50492	6.86589	0.0263018	0.475541			AUR62012595	0.879064	2.78038	0.000271338	0.00493641			AUR62001705	0.691041	2.84957	0.0191671	0.413334			AUR62023923	-0.827838	4.82319	0.00194627	0.0624705
AUR62029025	1.01475	1.87279	0.0263091	0.475541			AUR62039258	-0.619353	4.85776	0.000271899	0.00494307			AUR62010212	0.71194	2.96225	0.0191683	0.413334			AUR62039493	0.726269	4.56723	0.00195405	0.0626753
AUR62030194	-0.499401	4.24917	0.0263207	0.475541			AUR62041480	-0.701423	3.99776	0.000273164	0.00496251			AUR62040094	-0.505899	4.75838	0.0191785	0.413334			AUR62007030	0.738839	3.57812	0.00195746	0.0627397
AUR62003387	-0.423199	5.82893	0.0263223	0.475541			AUR62000267	0.57956	5.16325	0.000274528	0.00498373			AUR62020954	0.718847	6.05265	0.0192369	0.414294			AUR62022975	-0.678986	7.07911	0.00196361	0.0628919
AUR62010066	-0.602081	3.82667	0.0263238	0.475541			AUR62019192	-0.538072	5.88702	0.000275439	0.0049967			AUR62009839	0.75231	4.68131	0.0192593	0.414482			AUR62036358	0.704997	4.90249	0.00197641	0.0632566
AUR62031452	-0.738109	4.09336	0.0263649	0.475794			AUR62005854	-0.801489	3.72828	0.000276839	0.0050185			AUR62025225	1.31357	6.17626	0.0192995	0.415049			AUR62026053	-0.71124	7.13994	0.00199156	0.0636718
AUR62043092	-0.439796	5.41916	0.0264107	0.475794			AUR62030292	0.555745	7.37992	0.000277377	0.00502467			AUR62021011	-0.601364	3.54997	0.0193293	0.415077			AUR62000076	1.0875	5.12248	0.00199332	0.0636718
AUR62034411	-0.391847	4.75224	0.0264222	0.475794			AUR62020734	0.817844	4.11846	0.000281074	0.005088			AUR62038502	-0.635866	4.45125	0.0193333	0.415077			AUR62004657	1.87473	0.450673	0.00199366	0.0636718
AUR62003989	-0.640688	3.14712	0.0264297	0.475794			AUR62001769	-0.502698	6.30681	0.000281457	0.0050913			AUR62039694	0.584501	5.16721	0.0193421	0.415077			AUR62008446	1.36535	1.77632	0.00199924	0.0638046
AUR62011894	-0.761171	1.91395	0.026432	0.475794			AUR62032135	-0.508772	6.41791	0.000281974	0.00509702			AUR62004478	0.581886	6.27251	0.0193753	0.415232			AUR62016131	1.5682	0.13637	0.0020105	0.0641065
AUR62019404	0.502264	4.35957	0.0264896	0.476121			AUR62037727	1.87114	1.24009	0.000283383	0.00511885			AUR62002134	0.755117	3.42287	0.019377	0.415232			AUR62001482	0.752592	3.42907	0.00201156	0.0641065
AUR62006803	-0.540321	10.686	0.0265181	0.476121			AUR62012376	-0.833746	3.3103	0.000285416	0.0051519			AUR62019232	0.725604	3.0867	0.0194127	0.415702			AUR62041918	1.7279	0.999451	0.0020155	0.0641863
AUR62029550	-0.78896	3.55864	0.0265197	0.476121			AUR62007756	-0.953205	3.09673	0.00028617	0.00516014			AUR62024514	-0.865894	1.7137	0.0194386	0.415961			AUR62007516	1.04329	3.93598	0.00201871	0.064243
AUR62026209	-0.437718	5.52207	0.0265319	0.476121			AUR62038010	-0.56343	6.90802	0.000286279	0.00516014			AUR62007086	0.625365	3.66721	0.0194584	0.416017			AUR62001121	0.723739	4.4698	0.00202181	0.0642959
AUR62029324	0.462888	4.12754	0.0265443	0.476121			AUR62032072	-0.920232	6.11699	0.000286551	0.00516137			AUR62035098	-0.788369	2.06445	0.0194765	0.416017			AUR62001522	2.63881	-0.955747	0.00202705	0.0644168
AUR62020433	0.932468	1.01894	0.0265803	0.476415			AUR62011224	1.7813	0.628166	0.000288163	0.00518674			AUR62023527	0.845701	1.80018	0.0194827	0.416017			AUR62021353	1.85627	0.735666	0.00203181	0.0645222
AUR62038166	-0.580719	2.72718	0.0266091	0.476415			AUR62020536	-0.527648	5.65052	0.000289173	0.00520122			AUR62029378	-0.57979	4.55888	0.0195084	0.41619			AUR62006391	0.687806	4.29981	0.00203846	0.0646094
AUR62011722	-0.883462	2.60114	0.0266173	0.476415			AUR62010503	-0.608139	5.38445	0.000290856	0.00522605			AUR62028298	0.729744	5.6874	0.0195184	0.41619			AUR62000935	-0.710014	7.03304	0.00203912	0.0646094
AUR62024419	0.479026	3.99363	0.0266555	0.476762			AUR62013604	0.749191	4.25662	0.000290966	0.00522605			AUR62008231	0.808461	3.83292	0.0195338	0.416223			AUR62022096	0.785459	4.74877	0.00204006	0.0646094
AUR62010168	-0.436687	4.17417	0.0266959	0.477147			AUR62004024	0.815	4.22694	0.000292932	0.00525765			AUR62027195	1.11	2.14946	0.0195504	0.416283			AUR62019058	0.659516	6.51441	0.00204033	0.0646094
AUR62017098	-0.393215	5.89735	0.0267527	0.477459			AUR62007331	-0.642553	5.15065	0.000294341	0.00527628			AUR62027754	1.20649	0.832104	0.0195832	0.416569			AUR62003804	2.66776	-0.948072	0.00204236	0.064628
AUR62001206	-0.390134	4.61359	0.0267631	0.477459			AUR62041279	-0.508528	5.86273	0.000294385	0.00527628			AUR62009986	0.497534	5.72234	0.0195915	0.416569			AUR62023289	0.898511	2.28877	0.00204742	0.0647425
AUR62011505	-0.563261	2.71554	0.0267701	0.477459			AUR62028020	-0.642155	4.80171	0.000295872	0.00529917			AUR62008809	0.575599	4.70114	0.0196315	0.417124			AUR62001428	0.90588	4.81393	0.00205041	0.0647911
AUR62007938	-0.531965	3.28623	0.0268123	0.477679			AUR62015515	-0.529761	6.80616	0.00029612	0.00529989			AUR62013069	1.25314	3.61385	0.0196503	0.41723			AUR62019633	-0.652718	5.68247	0.00207327	0.0654672
AUR62013422	-0.372925	8.14651	0.0268202	0.477679			AUR62010741	-0.499242	6.68318	0.000296521	0.00530331			AUR62023786	0.538695	6.38117	0.0197129	0.418263			AUR62043056	0.85314	3.3624	0.00209281	0.0660377
AUR62019578	0.54443	3.39165	0.0268782	0.478006			AUR62028403	0.647884	5.08065	0.000297764	0.00531894			AUR62013255	-0.628136	3.57432	0.0197552	0.418581			AUR62041246	0.597327	6.14441	0.00211419	0.0666656
AUR62018494	0.433938	5.10938	0.0269382	0.478006			AUR62011182	1.57756	1.34016	0.000297813	0.00531894			AUR62026503	-0.783524	2.6796	0.0197639	0.418581			AUR62042230	-0.674979	4.46848	0.00212491	0.0669562
AUR62011699	-0.630887	2.48752	0.026945	0.478006			AUR62044231	0.781028	3.32374	0.000298631	0.00532979			AUR62001206	-0.685204	3.9166	0.0197696	0.418581			AUR62006339	2.27695	-0.471569	0.00212695	0.0669736
AUR62026050	0.422254	5.57979	0.0269601	0.478006			AUR62024932	0.648685	5.94019	0.000299092	0.00533426			AUR62001015	1.18167	1.53806	0.0198171	0.419293			AUR62023240	1.65652	-0.0428725	0.00214688	0.0675534
AUR62003659	0.521256	5.5782	0.026967	0.478006			AUR62030249	0.564601	5.4096	0.000299305	0.00533432			AUR62026053	-0.51247	7.23395	0.019849	0.419574			AUR62018757	2.20358	-0.363273	0.00215438	0.067742
AUR62022856	0.517409	3.00458	0.0269818	0.478006			AUR62002578	-0.482852	8.19541	0.000300105	0.00534482			AUR62004567	0.715118	7.34548	0.0198583	0.419574			AUR62020254	1.78524	0.274751	0.00215965	0.06786
AUR62004638	-0.421916	5.17402	0.026989	0.478006			AUR62038056	0.556445	5.99864	0.000301426	0.00536457			AUR62002502	-0.783957	3.34273	0.0199034	0.420233			AUR62009703	0.706575	3.8952	0.00216408	0.0679252
AUR62032320	0.739225	3.23869	0.0269899	0.478006			AUR62029479	0.793327	3.43528	0.000301759	0.00536674			AUR62025372	-0.923423	1.36364	0.0199209	0.420307			AUR62029724	1.75703	1.21047	0.00216476	0.0679252
AUR62015608	0.806357	1.32794	0.0270589	0.478602			AUR62041132	0.966141	2.88016	0.000303799	0.00539924			AUR62027933	-1.14795	3.19929	0.0199494	0.420486			AUR62022124	1.00593	5.95134	0.00217586	0.0682257
AUR62031926	0.354649	6.48974	0.0270614	0.478602			AUR62039125	0.704136	4.33078	0.000306045	0.00543535			AUR62001543	0.859581	1.99549	0.0199573	0.420486			AUR62025125	-0.683963	8.96228	0.00217739	0.068226
AUR62018049	-0.665818	2.16892	0.0270943	0.478723			AUR62004478	0.539402	6.87046	0.000308303	0.00547162			AUR62001172	0.89264	2.62587	0.0200232	0.421579			AUR62035880	3.31888	-0.964858	0.00218055	0.068277
AUR62020007	0.387025	5.07038	0.0271061	0.478723			AUR62007925	-0.755445	4.14077	0.00030898	0.00547981			AUR62016178	1.32582	0.139055	0.02005	0.421615			AUR62015290	-0.70772	4.55581	0.00219407	0.0686523
AUR62017027	-0.514341	4.34876	0.0273013	0.481834			AUR62038947	0.678729	4.00453	0.000310209	0.00549775			AUR62019291	0.995586	1.23937	0.0200529	0.421615			AUR62023175	0.647444	5.20285	0.00219632	0.0686749
AUR62043687	-0.529252	4.46966	0.0273758	0.482594			AUR62018169	-0.48703	8.0758	0.000311047	0.00550877			AUR62038356	1.8508	-0.483607	0.0201656	0.423689			AUR62006562	-0.79862	3.95424	0.00220232	0.0687713
AUR62037872	-0.738675	2.00183	0.027402	0.482594			AUR62023268	-0.576206	6.84224	0.000313488	0.0055477			AUR62019842	1.53781	0.650382	0.0202809	0.425815			AUR62015319	0.814672	4.8879	0.00220247	0.0687713
AUR62034641	0.606742	2.62201	0.0274077	0.482594			AUR62030807	-0.769615	3.3388	0.000313683	0.0055477			AUR62042813	0.875415	1.51634	0.0203147	0.425937			AUR62043145	0.672758	5.02568	0.00220836	0.0689069
AUR62009026	-0.935872	0.847596	0.0274208	0.482594			AUR62030127	0.820976	3.50262	0.000313928	0.00554818			AUR62031023	1.38735	0.040414	0.0203652	0.425937			AUR62002038	0.966489	3.19657	0.00221199	0.0689378
AUR62041969	1.23307	0.0510075	0.0274747	0.483206			AUR62021477	0.554209	5.77678	0.000314805	0.00555755			AUR62003366	0.720053	4.84215	0.0203897	0.425937			AUR62017923	0.694765	3.84543	0.00221243	0.0689378
AUR62003523	0.491695	5.98075	0.0275253	0.483761			AUR62023337	0.563331	5.20543	0.000315128	0.00555755			AUR62017742	-0.53502	5.0121	0.0203995	0.425937			AUR62018315	0.728271	4.18757	0.00222468	0.0692315
AUR62009410	0.443426	6.94048	0.0275784	0.483985			AUR62041473	0.512348	5.48774	0.000315223	0.00555755			AUR62003432	0.75706	4.23949	0.0204035	0.425937			AUR62018126	-0.87563	3.26999	0.00222494	0.0692315
AUR62007612	-0.419878	4.25437	0.0275824	0.483985			AUR62027829	-0.915432	4.10484	0.000315335	0.00555755			AUR62034082	-0.608527	3.42885	0.0204101	0.425937			AUR62016386	-0.759486	4.32006	0.00223228	0.0694114
AUR62005422	0.753568	2.92761	0.0276005	0.483985			AUR62028944	-0.874759	3.85614	0.000317927	0.00559936			AUR62002131	0.899551	2.8456	0.020413	0.425937			AUR62038297	-0.831714	5.79053	0.00223567	0.0694686
AUR62007023	-0.456931	3.59702	0.0276312	0.483985			AUR62026872	0.687017	4.77251	0.000318263	0.00560139			AUR62040679	0.53825	4.31415	0.0204287	0.425937			AUR62017454	-0.863271	3.73792	0.00223939	0.0695361
AUR62021274	-0.534487	4.52453	0.0276339	0.483985			AUR62011910	0.708533	5.18239	0.000318957	0.00560971			AUR62010383	1.19284	1.54238	0.0204297	0.425937			AUR62007561	3.92625	-0.616591	0.00224138	0.0695496
AUR62026958	0.663173	2.79686	0.0276829	0.484509			AUR62033229	-1.40844	1.16743	0.000319484	0.00561509			AUR62006338	0.719133	3.33709	0.0204402	0.425937			AUR62021191	1.99234	0.13369	0.00224947	0.0697523
AUR62004192	-0.695627	1.71496	0.0277345	0.485073			AUR62040091	-0.629304	4.44731	0.000320289	0.00562535			AUR62005231	-1.15185	0.573742	0.0204424	0.425937			AUR62002360	-0.688504	4.58262	0.00225698	0.0699367
AUR62012128	0.495591	3.33453	0.0277716	0.485073			AUR62023172	0.776116	3.52125	0.000322355	0.0056577			AUR62036841	-0.481829	5.06081	0.0204601	0.425966			AUR62006126	4.98669	-1.58272	0.00226693	0.0701965
AUR62003774	0.704152	1.83883	0.0277728	0.485073			AUR62007237	-0.564602	6.12052	0.000322769	0.00566106			AUR62021383	0.728562	4.00426	0.0204809	0.425966			AUR62010275	0.794185	4.7451	0.00228272	0.0706367
AUR62027825	-0.933595	4.05771	0.0277992	0.4852			AUR62028824	-1.03805	1.94972	0.000323529	0.00567047			AUR62017478	0.629302	4.79939	0.0205004	0.425966			AUR62023313	-1.15151	5.54253	0.00229661	0.0709736
AUR62029901	1.15855	0.811689	0.027837	0.485251			AUR62027593	0.569171	4.76971	0.000324711	0.00568727			AUR62028917	0.500114	4.66423	0.0205004	0.425966			AUR62003234	-1.00901	3.52443	0.00229844	0.0709736
AUR62024579	0.765891	1.42811	0.0278405	0.485251			AUR62034258	-0.778822	4.40537	0.000325448	0.00569431			AUR62016659	0.550738	4.13668	0.0205464	0.426629			AUR62040715	0.81251	4.39142	0.00229846	0.0709736
AUR62028942	1.23304	0.047426	0.0278671	0.485308			AUR62033227	1.12672	1.935	0.000325562	0.00569431			AUR62012457	0.580388	4.37223	0.0206216	0.427896			AUR62004935	-0.762121	3.92123	0.00229995	0.0709736
AUR62037814	-0.731249	6.27304	0.0278875	0.485308			AUR62011088	2.19712	0.403125	0.000326133	0.00570037			AUR62005518	1.33464	0.212371	0.0206923	0.429066			AUR62015222	-0.642895	8.70257	0.00230682	0.0711366
AUR62021094	0.518799	3.37306	0.0279014	0.485308			AUR62006190	-0.848535	4.06863	0.000329539	0.00575593			AUR62035463	1.38285	0.473859	0.0207343	0.429351			AUR62003759	0.952551	4.00685	0.00231196	0.071246
AUR62024485	0.371907	5.26771	0.0279308	0.485323			AUR62002088	-0.768121	3.31486	0.00032985	0.0057574			AUR62003676	0.608262	3.43088	0.0207346	0.429351			AUR62042741	1.59247	0.372669	0.00231852	0.071399
AUR62035846	-0.492865	6.51068	0.0279926	0.485323			AUR62024598	0.542541	6.83141	0.000330994	0.0057734			AUR62004334	0.596972	4.07314	0.0208384	0.43087			AUR62003693	1.61893	-0.0711075	0.0023364	0.0718706
AUR62005425	-0.589555	2.59884	0.028009	0.485323			AUR62031151	-0.481852	8.88724	0.000331617	0.00578029			AUR62036915	-0.565535	5.36944	0.0208446	0.43087			AUR62029268	-0.736793	4.19769	0.00233705	0.0718706
AUR62027841	0.871249	1.18923	0.0280269	0.485323			AUR62000436	-0.499584	7.97491	0.000331919	0.00578158			AUR62006864	1.07973	0.78598	0.0208629	0.43087			AUR62007673	-1.0387	2.17156	0.00234609	0.0720991
AUR62001348	-0.639515	5.81231	0.0280312	0.485323			AUR62015934	-0.526984	7.7943	0.000334418	0.00582112			AUR62030688	0.581006	5.58896	0.0208652	0.43087			AUR62038925	0.720811	4.69742	0.00235388	0.0722889
AUR62024117	-0.452952	3.75993	0.0280333	0.485323			AUR62019455	-1.75174	0.279926	0.000334865	0.00582491			AUR62014879	0.695373	3.27202	0.020889	0.431066			AUR62028775	-0.743698	7.45945	0.00235628	0.0723129
AUR62019093	0.435133	4.04688	0.0280367	0.485323			AUR62003255	-0.650599	5.09559	0.000335278	0.00582809			AUR62036816	-0.825706	4.12441	0.0209267	0.431549			AUR62024530	-0.874073	2.79387	0.00236437	0.0725117
AUR62004717	0.435129	5.2076	0.0280943	0.485986			AUR62012292	-0.800123	4.18962	0.000335678	0.00583105			AUR62003838	0.575216	6.67038	0.02097	0.432146			AUR62012249	0.637995	5.07297	0.00236654	0.0725287
AUR62013740	0.54608	3.68558	0.0281894	0.487049			AUR62026869	0.625307	5.19561	0.000336937	0.00584521			AUR62005040	1.21904	0.263208	0.0210491	0.432534			AUR62042829	5.05721	-1.53223	0.00237529	0.072747
AUR62025542	-0.399519	6.15283	0.028212	0.487049			AUR62034965	0.508175	6.80742	0.000336987	0.00584521			AUR62004071	-0.580123	7.75337	0.0210626	0.432534			AUR62012235	0.636646	4.37413	0.00237717	0.0727548
AUR62031394	-0.656424	7.10685	0.0282688	0.487049			AUR62041115	-1.2945	3.98912	0.000337184	0.00584521			AUR62030949	-0.507357	5.13013	0.0210835	0.432534			AUR62010621	1.31128	2.08639	0.00238143	0.0728354
AUR62018086	-0.889044	1.07141	0.0283239	0.487049			AUR62007977	0.49822	6.22376	0.000337549	0.00584754			AUR62000298	-1.32197	0.207674	0.0210862	0.432534			AUR62029066	0.918921	3.70838	0.00238351	0.0728492
AUR62035525	0.967718	0.802362	0.0283304	0.487049			AUR62015880	-1.67773	0.626486	0.000338154	0.00585402			AUR62007311	1.12846	2.07792	0.0210895	0.432534			AUR62039497	1.99932	-0.508361	0.00238859	0.0729546
AUR62005381	0.381943	6.36148	0.0283329	0.487049			AUR62029448	-0.668322	4.09168	0.000339371	0.0058711			AUR62005207	-0.734294	3.5006	0.021095	0.432534			AUR62018354	-0.814663	5.63431	0.00239169	0.0729996
AUR62010250	1.07421	0.587363	0.0283344	0.487049			AUR62042819	0.728497	4.02809	0.000341622	0.00590601			AUR62029344	0.529891	4.2367	0.0210975	0.432534			AUR62023484	0.924515	3.42279	0.00240163	0.0732392
AUR62028221	-0.418438	5.85814	0.028347	0.487049			AUR62038076	-0.757049	4.33463	0.000342736	0.00591836			AUR62005744	0.503165	4.54711	0.0211038	0.432534			AUR62012996	-2.6673	-0.333569	0.00240281	0.0732392
AUR62001081	0.382584	4.76099	0.0283572	0.487049			AUR62009489	-0.667276	5.35706	0.000342803	0.00591836			AUR62006302	-0.554632	3.91286	0.0211713	0.433623			AUR62019750	0.697055	5.81035	0.00241058	0.0733955
AUR62004526	-1.0192	1.01769	0.0283603	0.487049			AUR62004149	0.587492	5.08858	0.000344132	0.00593466			AUR62009115	1.20263	1.21163	0.0211985	0.433769			AUR62018923	0.634331	5.36774	0.00241122	0.0733955
AUR62032173	-0.535872	3.38797	0.0283677	0.487049			AUR62027711	0.506645	7.49743	0.000344214	0.00593466			AUR62007358	0.53971	7.50651	0.0212073	0.433769			AUR62009192	-1.4271	0.433526	0.00243214	0.0739819
AUR62006952	0.552033	3.38995	0.0284128	0.487493			AUR62035038	-0.586939	5.23676	0.000344581	0.00593695			AUR62020353	0.851927	4.52403	0.0212638	0.434484			AUR62030771	0.934947	4.29141	0.00244453	0.0742798
AUR62008941	-0.371976	5.60586	0.028459	0.487641			AUR62043172	-1.80756	1.37937	0.000346004	0.00595742			AUR62027925	-0.544456	4.28102	0.0212813	0.434484			AUR62011274	0.721164	5.83801	0.00244525	0.0742798
AUR62021735	-0.440189	3.97594	0.02846	0.487641			AUR62001712	-0.477222	7.69428	0.000346477	0.00596151			AUR62013048	0.719544	5.31496	0.0213019	0.434484			AUR62012190	-0.732544	6.87558	0.00245243	0.0744474
AUR62012085	-0.827814	4.91186	0.0285445	0.488367			AUR62038272	-0.689697	6.47402	0.000347417	0.00597365			AUR62023193	1.00051	1.74362	0.0213127	0.434484			AUR62027247	1.29255	0.875963	0.00245513	0.0744788
AUR62012068	-0.35842	5.84536	0.0285556	0.488367			AUR62017939	-0.630126	5.01897	0.000347825	0.00597661			AUR62043667	0.521666	4.9605	0.0213144	0.434484			AUR62003952	2.47714	-0.431311	0.00246434	0.0747076
AUR62039508	0.947101	1.98866	0.0285604	0.488367			AUR62034225	0.482217	7.29482	0.000348176	0.00597859			AUR62032637	0.639403	4.81916	0.0213492	0.434642			AUR62030761	-0.783721	5.21329	0.00247029	0.0748373
AUR62004974	0.538287	3.1097	0.0286436	0.489458			AUR62007646	-1.17179	3.49939	0.000349489	0.00599553			AUR62041428	0.705769	3.14564	0.021351	0.434642			AUR62009090	-0.727123	7.06767	0.00247716	0.0749298
AUR62010356	1.86315	2.92272	0.0288048	0.491851			AUR62029951	-0.645734	5.47821	0.000349635	0.00599553			AUR62007344	-1.43047	0.402376	0.0214671	0.436487			AUR62010311	1.78875	0.126522	0.0024775	0.0749298
AUR62007432	-0.484033	3.39106	0.0288341	0.491851			AUR62009102	0.966962	3.02075	0.000351143	0.00601733			AUR62014862	-0.528759	5.11158	0.0214706	0.436487			AUR62027915	2.46878	-0.545304	0.00247836	0.0749298
AUR62031933	0.404765	4.45148	0.028842	0.491851			AUR62011740	-0.899055	2.47996	0.000352768	0.0060411			AUR62003180	0.650789	3.15271	0.0214915	0.436616			AUR62025686	1.14459	1.53498	0.00248096	0.0749578
AUR62040720	-0.449121	3.96815	0.0289078	0.492183			AUR62040639	1.50271	2.06829	0.000353705	0.00605306			AUR62000463	0.770976	10.3269	0.0215545	0.437557			AUR62041658	-1.7524	0.643191	0.00249441	0.0753135
AUR62000703	0.378118	4.67588	0.0289142	0.492183			AUR62039129	0.760107	3.45807	0.000354933	0.00606998			AUR62004994	-0.868795	2.0511	0.0215669	0.437557			AUR62012682	-0.876409	3.35368	0.00249754	0.075357
AUR62020570	0.576927	4.11378	0.0289199	0.492183			AUR62004713	-0.939708	4.22197	0.000357534	0.00611034			AUR62009797	0.736677	6.46902	0.0216317	0.43825			AUR62001274	-0.675119	4.90154	0.00251632	0.0758726
AUR62003995	-0.374528	6.18935	0.0289494	0.492353			AUR62014495	-0.745794	3.68114	0.00035792	0.00611146			AUR62019531	0.695015	5.86529	0.0216441	0.43825			AUR62010212	0.792917	3.00324	0.00252694	0.0761416
AUR62022559	-0.858848	3.18678	0.0290274	0.493046			AUR62017094	-0.88463	2.76465	0.000358081	0.00611146			AUR62004950	0.669648	4.3989	0.0216542	0.43825			AUR62024300	1.2885	1.30051	0.00253859	0.0764412
AUR62014729	0.451803	4.09645	0.0290291	0.493046			AUR62018913	1.73076	1.48365	0.000359843	0.00613552			AUR62029290	0.583767	5.2587	0.0216592	0.43825			AUR62027205	0.655397	5.63169	0.00254645	0.0765861
AUR62034041	-1.05026	0.596809	0.0290582	0.493208			AUR62004646	-1.13263	2.95079	0.000359975	0.00613552			AUR62028596	0.629454	7.23238	0.0217368	0.439524			AUR62040763	0.617627	6.56965	0.00254683	0.0765861
AUR62033293	0.705741	2.53942	0.0290997	0.493494			AUR62032328	-0.919387	2.91117	0.000360224	0.00613565			AUR62010333	0.66723	4.87927	0.021752	0.439537			AUR62019341	0.63799	4.98913	0.00257145	0.0772747
AUR62040310	-0.494796	7.85019	0.029114	0.493494			AUR62013480	0.796307	3.4855	0.000363543	0.00618343			AUR62001682	0.698363	2.69928	0.0218135	0.440484			AUR62012927	1.1073	7.22341	0.0025801	0.0774825
AUR62037800	0.677743	8.23152	0.0291434	0.49366			AUR62038793	2.19988	2.49654	0.000363571	0.00618343	Cytochrome P450 81E8 (Medicago truncatula)		AUR62036183	0.703036	10.6025	0.0218466	0.440856			AUR62033065	-0.788045	4.25539	0.00258277	0.0775107
AUR62012255	0.350556	5.39186	0.0291989	0.493924			AUR62014356	-1.59028	1.42654	0.000363923	0.00618343			AUR62019947	-0.605833	4.15012	0.0218756	0.441147			AUR62026627	5.19424	-1.43175	0.00259088	0.0777022
AUR62021459	-0.464419	3.51916	0.0292116	0.493924			AUR62016137	-0.845568	3.47162	0.000364004	0.00618343			AUR62029643	-0.512063	4.8196	0.0218949	0.441239			AUR62031896	1.06527	1.59166	0.00259415	0.0777481
AUR62028277	1.01191	3.95501	0.0292491	0.493924			AUR62033511	-0.56851	8.53033	0.000364533	0.00618828			AUR62010621	0.970445	1.85536	0.0219106	0.441261			AUR62041598	-0.701827	4.96251	0.00259819	0.0777711
AUR62021249	0.593986	3.37583	0.0292682	0.493924			AUR62041293	1.11575	2.31439	0.00036638	0.00621456			AUR62021292	0.737875	3.29724	0.0219945	0.442653			AUR62038379	-0.720857	7.34118	0.00259839	0.0777711
AUR62032779	0.633554	4.38185	0.0292717	0.493924			AUR62031716	1.57395	3.39907	0.000366571	0.00621456			AUR62041590	0.649529	3.14438	0.0220797	0.444072			AUR62023943	-0.687814	7.54752	0.00260268	0.0778475
AUR62023642	-0.778461	1.27774	0.029279	0.493924			AUR62022668	-0.558245	5.99988	0.000367849	0.00623207			AUR62012972	-0.576354	5.8693	0.0221162	0.444272			AUR62026398	1.34531	2.6384	0.0026136	0.0781219
AUR62027479	0.826255	1.36503	0.0293151	0.493924			AUR62031600	-0.648463	4.97846	0.000368479	0.00623858			AUR62035966	-1.18777	1.03839	0.0221291	0.444272			AUR62024873	0.870429	5.14446	0.00261862	0.0782196
AUR62019440	-0.720153	6.48151	0.0293153	0.493924			AUR62024597	1.11417	3.06868	0.000369469	0.00625117			AUR62027928	0.524571	6.66848	0.0221671	0.444272			AUR62001779	0.650026	4.49854	0.00262413	0.078332
AUR62029290	-0.46353	5.92947	0.0293543	0.494062			AUR62019014	0.659309	4.38141	0.000370259	0.00626036			AUR62042669	0.772785	2.97339	0.0221802	0.444272			AUR62022348	-1.9101	-0.0466673	0.00262872	0.0783763
AUR62003507	-0.639401	2.26339	0.0293799	0.494062			AUR62013503	0.558316	5.13086	0.000374718	0.00633154			AUR62039802	1.24411	0.152955	0.0221818	0.444272			AUR62030994	-0.672704	5.44797	0.00263077	0.0783763
AUR62027477	0.366185	4.90195	0.0293822	0.494062			AUR62037493	-0.937865	2.69472	0.000375599	0.0063422			AUR62020058	1.36021	0.218603	0.0221906	0.444272			AUR62008140	0.901609	2.18774	0.00263292	0.0783763
AUR62020352	-0.486288	5.00915	0.0294446	0.494621			AUR62002079	0.529791	5.25324	0.00037622	0.00634638			AUR62001569	0.691585	7.43533	0.0221931	0.444272			AUR62003713	1.7615	0.549221	0.00263503	0.0783763
AUR62018208	0.564521	4.17385	0.0294715	0.494621			AUR62027730	0.568484	5.37911	0.000376346	0.00634638			AUR62029223	0.795776	2.27174	0.0222209	0.444272			AUR62028558	0.655193	6.69588	0.00263518	0.0783763
AUR62018320	0.552212	3.85032	0.0294741	0.494621			AUR62022717	-1.13	1.92672	0.000376887	0.00634853			AUR62030695	-1.01872	2.42941	0.0222291	0.444272			AUR62025327	-0.668342	6.60468	0.00263622	0.0783763
AUR62003897	0.506164	3.39178	0.0295571	0.495581			AUR62018556	0.671087	4.53145	0.000377081	0.00634853			AUR62017163	0.917008	1.46066	0.0222372	0.444272			AUR62003334	0.674096	5.30113	0.00263787	0.0783763
AUR62000312	0.464359	4.98913	0.0295705	0.495581			AUR62003854	0.525618	5.32844	0.000377224	0.00634853			AUR62035950	0.65999	7.82369	0.0223365	0.44596			AUR62001753	-0.986121	2.95265	0.00264334	0.0784869
AUR62032085	-0.983107	0.666153	0.0296068	0.495759			AUR62005370	-0.522926	5.67475	0.000379554	0.0063835			AUR62031975	0.507318	5.8385	0.0223547	0.446026			AUR62026095	0.6234	5.27848	0.00267314	0.0792692
AUR62007757	0.415188	4.37308	0.0296204	0.495759			AUR62027825	-1.28585	3.946	0.00038111	0.00639813			AUR62031523	0.645802	3.24273	0.0223885	0.446406			AUR62020935	-0.926938	2.86044	0.00267323	0.0792692
AUR62035731	1.0745	0.306297	0.0296865	0.496493			AUR62026285	-0.750728	3.37525	0.000381332	0.00639813			AUR62024873	0.702375	5.05016	0.0224546	0.447051			AUR62012516	0.699595	5.15233	0.00267807	0.0793603
AUR62014177	-0.446427	4.40261	0.0297142	0.496493			AUR62031909	-0.622341	4.61483	0.000381403	0.00639813			AUR62025223	1.2515	6.07844	0.0224805	0.447051	CqGermin-1		AUR62030285	0.716154	5.07018	0.0026855	0.0795141
AUR62026987	-0.389426	5.67886	0.0297232	0.496493			AUR62044526	0.964568	3.24757	0.000381432	0.00639813			AUR62021919	1.37414	-0.0506417	0.022492	0.447051			AUR62026910	-2.67558	-1.01602	0.00268682	0.0795141
AUR62026850	-0.540658	3.0773	0.0297447	0.496525			AUR62032035	0.670003	4.60281	0.000382537	0.00640844			AUR62009345	-1.75241	1.47728	0.0224952	0.447051			AUR62017940	-0.721572	3.99183	0.00269401	0.0796743
AUR62001141	-0.417287	5.73664	0.0297826	0.496828			AUR62041816	-0.775446	3.32814	0.000382552	0.00640844			AUR62021820	0.586641	5.82679	0.0225112	0.447051			AUR62031394	1.06555	6.30395	0.00271368	0.080203
AUR62010432	-0.549182	6.25381	0.0298481	0.497305			AUR62007501	0.517624	5.5078	0.000384158	0.00642571			AUR62039480	0.596437	4.14521	0.022522	0.447051			AUR62004412	-1.03598	1.62355	0.00272002	0.0802924
AUR62000932	0.434058	7.68374	0.0298505	0.497305			AUR62027972	-0.521851	7.12051	0.000384198	0.00642571			AUR62009209	0.582513	4.82532	0.0225398	0.447051			AUR62012946	-0.797868	2.65674	0.00272029	0.0802924
AUR62026867	0.472075	5.83547	0.0298803	0.497316			AUR62040866	-0.55559	5.29013	0.000384342	0.00642571			AUR62003441	0.529494	4.69258	0.0225426	0.447051			AUR62008430	1.5266	0.265931	0.00272881	0.0804909
AUR62015840	0.76595	1.95356	0.0298905	0.497316			AUR62026034	0.472577	7.45137	0.00038497	0.00643197			AUR62021670	0.677191	3.08723	0.022555	0.447051			AUR62043230	0.642319	7.0849	0.00273653	0.0806655
AUR62001759	0.512664	5.5874	0.0300341	0.499109			AUR62040310	-0.62141	7.82691	0.000385329	0.00643373			AUR62042006	0.632219	3.50957	0.0225802	0.447051			AUR62036567	2.43289	1.23252	0.00274177	0.0807669
AUR62024209	-0.43781	3.97145	0.0300386	0.499109			AUR62031300	-0.589539	5.16043	0.000385958	0.00644			AUR62017789	-0.653601	5.97766	0.0225895	0.447051			AUR62012650	0.765771	3.69806	0.00274874	0.0809188
AUR62030359	0.926155	1.73195	0.0300617	0.499109			AUR62016073	0.500027	6.86619	0.000386663	0.00644632			AUR62019878	-0.646611	5.77584	0.022599	0.447051			AUR62015850	-1.06784	1.58202	0.00275923	0.0811273
AUR62009489	-0.429667	5.4316	0.0300773	0.499109			AUR62023313	0.785784	5.80433	0.000386845	0.00644632			AUR62010315	0.490411	7.45815	0.022658	0.447564			AUR62016396	0.686355	5.98485	0.00275944	0.0811273
AUR62026915	0.522276	3.34753	0.0301473	0.499943			AUR62028632	-0.497395	6.1606	0.000387198	0.00644797			AUR62004227	0.488781	4.90508	0.0226692	0.447564			AUR62031873	-0.669365	4.05096	0.00277493	0.0815289
AUR62016201	-0.997903	0.92958	0.0301737	0.500053			AUR62004703	-0.898549	2.62698	0.000387464	0.00644817			AUR62008528	1.42059	-0.366654	0.0226806	0.447564			AUR62031686	-0.669805	4.37079	0.00277833	0.0815338
AUR62010827	0.837252	1.12793	0.0302339	0.500626			AUR62035166	-0.704187	7.14383	0.000387784	0.00644925			AUR62032729	-0.976881	1.22732	0.0226844	0.447564			AUR62038535	0.626118	4.77042	0.00277873	0.0815338
AUR62024441	0.605014	5.3779	0.0302924	0.500626			AUR62009421	0.677282	3.94187	0.000388159	0.00645127			AUR62041864	-0.794145	3.92857	0.0227315	0.448198			AUR62029509	0.82209	3.34058	0.00279091	0.0818373
AUR62019525	0.455613	3.9811	0.0302939	0.500626			AUR62030067	2.72746	0.974826	0.000388861	0.00645588			AUR62021334	-0.532147	4.88703	0.0227532	0.448313			AUR62028723	-0.851129	3.81035	0.00279497	0.0819029
AUR62030816	0.858878	2.49363	0.0303009	0.500626			AUR62002912	0.803756	3.35026	0.000388945	0.00645588			AUR62007198	0.56379	4.16764	0.0227671	0.448313			AUR62027014	0.85461	3.98458	0.00281483	0.0824309
AUR62001490	0.744026	1.38593	0.0303212	0.500626			AUR62037402	0.654226	3.99987	0.000389213	0.0064561			AUR62031041	0.659177	3.65067	0.0227891	0.448417			AUR62001375	-0.657115	6.54013	0.00282098	0.0825571
AUR62041065	-0.393327	5.50949	0.0303272	0.500626			AUR62021353	-1.63656	0.503204	0.000390055	0.00646584			AUR62030436	-0.824052	2.64222	0.0228065	0.448417			AUR62036697	-0.694004	6.8501	0.00282476	0.0826137
AUR62019064	0.432657	5.1041	0.0303863	0.501275			AUR62030362	-0.617833	4.16991	0.000391579	0.00648626			AUR62006039	-0.513116	6.36211	0.022817	0.448417			AUR62012505	1.14846	1.92008	0.00284531	0.0831604
AUR62005217	0.460073	4.23169	0.030424	0.501569			AUR62027103	-0.534046	5.77769	0.000391798	0.00648626			AUR62017541	0.780144	2.42163	0.0228925	0.449607			AUR62004036	0.757649	7.94099	0.00285193	0.0832239
AUR62007279	-0.513371	4.01914	0.0304892	0.502317			AUR62005735	0.908967	3.15139	0.000392376	0.00649159			AUR62041785	0.628742	4.36142	0.0229124	0.449704			AUR62025051	-0.688367	5.89004	0.00285272	0.0832239
AUR62023509	0.648238	3.25198	0.0305345	0.50254			AUR62002903	-0.48076	9.12606	0.000393387	0.00650408			AUR62006027	0.669446	3.13649	0.0230425	0.451963			AUR62016686	1.18793	1.3645	0.00285306	0.0832239
AUR62038701	0.505234	3.88923	0.0305623	0.50254			AUR62026560	0.832289	3.40386	0.000394995	0.00652642			AUR62008047	-0.581428	4.07993	0.0230794	0.452391			AUR62021839	0.736272	5.39831	0.00286056	0.0833565
AUR62001853	-0.395693	4.91376	0.0305823	0.50254			AUR62023905	0.63017	4.22095	0.000395565	0.00653159			AUR62012430	0.792824	3.25242	0.0231401	0.453264			AUR62008994	0.784805	3.2583	0.00286133	0.0833565
AUR62041726	-0.398586	5.28552	0.0305823	0.50254			AUR62038754	-1.27555	8.23585	0.00039641	0.00654128			AUR62041832	0.787082	1.87789	0.0231634	0.453264			AUR62002058	0.614466	4.71598	0.0028768	0.0837527
AUR62002276	0.426842	5.15485	0.0306227	0.502876			AUR62012355	-0.489306	8.50351	0.000397868	0.00656107			AUR62022655	-1.22269	1.54588	0.023169	0.453264			AUR62028927	1.1939	1.72154	0.00288029	0.0837999
AUR62035028	-0.436328	5.92321	0.0306743	0.503397			AUR62015843	1.1255	1.90393	0.000398164	0.00656169			AUR62021199	-0.590811	4.05953	0.0231871	0.453324			AUR62022268	0.807706	5.39785	0.00288752	0.0839556
AUR62038474	-0.682944	2.40435	0.030732	0.504016			AUR62043497	1.07981	2.34407	0.000401877	0.00661859			AUR62020693	-0.805608	2.26249	0.0232108	0.453491			AUR62028627	-0.654679	7.28557	0.00289861	0.0842234
AUR62036153	-1.0391	0.4043	0.0307839	0.504541			AUR62043804	1.40186	1.14793	0.000402171	0.00661913			AUR62017997	-1.6205	2.02246	0.0232556	0.453987			AUR62004410	-0.662614	3.8563	0.00290172	0.084259
AUR62004294	-0.363115	6.20103	0.0308378	0.505097			AUR62041631	0.538822	5.60304	0.000402643	0.0066226			AUR62033984	-0.494041	4.89902	0.0232663	0.453987			AUR62027202	-0.682881	5.88808	0.00290926	0.0844231
AUR62000721	-0.411726	5.05832	0.0308702	0.5053			AUR62012866	1.01762	2.77195	0.000402934	0.0066231			AUR62031156	-0.584178	9.56616	0.0233084	0.454514			AUR62014107	6.71341	-0.461371	0.00291295	0.0844756
AUR62041592	-0.568849	2.5868	0.030899	0.505444			AUR62024325	0.522731	5.30389	0.000403199	0.00662317			AUR62019408	1.46259	-0.171959	0.0233929	0.455867			AUR62013545	0.843338	9.82771	0.00291502	0.0844809
AUR62000006	-0.491697	3.8092	0.030927	0.505534			AUR62039145	-1.30273	1.27822	0.000403511	0.006624			AUR62016820	1.10396	2.86134	0.0234258	0.456079			AUR62032506	0.697606	5.40303	0.00293422	0.0849822
AUR62000385	-0.606319	2.12876	0.0309445	0.505534			AUR62030168	1.28385	2.52554	0.000404877	0.00664212			AUR62038630	0.525216	6.2557	0.0234341	0.456079			AUR62021220	-0.717874	3.55249	0.00294425	0.0852176
AUR62005917	-0.484513	3.33131	0.0310003	0.505879			AUR62025178	0.632121	6.26606	0.000406274	0.0066514			AUR62020578	-0.585546	5.26185	0.0234664	0.456412			AUR62003537	1.5046	2.21972	0.00295256	0.0854031
AUR62023315	0.447943	4.15912	0.0310464	0.505879			AUR62010585	0.555809	5.3915	0.00040636	0.0066514			AUR62039223	-0.622781	3.57796	0.0234991	0.456754			AUR62042006	1.00247	3.73543	0.00295483	0.0854134
AUR62039576	0.696888	2.90373	0.0310647	0.505879			AUR62009219	-0.48855	6.74726	0.000406379	0.0066514			AUR62025051	-0.527184	5.9703	0.0235355	0.457165			AUR62033369	0.726551	3.431	0.00296356	0.0856107
AUR62001094	-0.433737	5.14495	0.0310663	0.505879			AUR62012637	-0.955024	2.16104	0.00040649	0.0066514			AUR62034814	-0.59903	4.58952	0.0235509	0.457169			AUR62037799	0.631262	4.88615	0.00297647	0.0859282
AUR62021467	-0.806623	1.26721	0.0310966	0.505879			AUR62038247	-0.608353	5.05717	0.00040692	0.00665377			AUR62033932	0.66446	3.72933	0.0235863	0.457457			AUR62019921	2.02117	-0.102431	0.00298544	0.0861315
AUR62041890	-0.483806	4.12267	0.0311174	0.505879			AUR62042575	1.48945	1.77053	0.00040716	0.00665377			AUR62020589	-0.55254	4.88118	0.0235961	0.457457			AUR62012816	1.51262	2.29998	0.00299682	0.0864041
AUR62023319	-0.741411	3.03886	0.0311298	0.505879			AUR62005103	-1.01109	4.41844	0.000407896	0.00666152			AUR62029709	0.745761	2.93402	0.0236285	0.457707			AUR62012303	-0.683538	4.71359	0.0030022	0.0865037
AUR62027640	0.424864	4.52053	0.0311744	0.505879			AUR62041164	-0.512355	6.13916	0.000411084	0.00670926			AUR62026723	1.71754	-0.675441	0.0236394	0.457707			AUR62043384	-1.30418	1.43864	0.00300868	0.0865851
AUR62040246	-0.673066	5.75177	0.0311783	0.505879			AUR62026398	-1.08938	3.34424	0.000415216	0.00677029			AUR62035927	0.755783	4.86353	0.0237439	0.459435			AUR62029756	0.873987	4.6381	0.0030089	0.0865851
AUR62039713	0.955328	0.799182	0.0311835	0.505879			AUR62010892	-0.816389	3.04179	0.000415357	0.00677029			AUR62030866	0.780425	2.30767	0.0237883	0.459998			AUR62038908	-0.777044	5.61266	0.00301474	0.0866975
AUR62036166	0.491845	3.41446	0.031205	0.505879			AUR62003075	0.839272	3.28935	0.000417097	0.0067943			AUR62028173	-0.574941	5.49876	0.0238183	0.460032			AUR62015293	0.740083	3.44589	0.00302896	0.0870504
AUR62007268	0.392571	4.52132	0.0312059	0.505879			AUR62007567	-0.67307	4.52511	0.000417756	0.00680066			AUR62025176	0.591246	4.18889	0.0238303	0.460032			AUR62003884	0.904712	3.25087	0.00303682	0.0872204
AUR62010528	-0.448674	5.02803	0.0312356	0.506037			AUR62022697	-0.584899	5.73314	0.000419269	0.00682092			AUR62040694	0.986223	0.998334	0.0238358	0.460032			AUR62025591	-0.728665	6.57505	0.00304047	0.0872352
AUR62024352	1.0484	2.51135	0.0312776	0.506103			AUR62006960	-0.690686	3.60699	0.000420648	0.00683775			AUR62017569	-0.473546	4.97408	0.0238668	0.460335			AUR62006076	1.99638	-0.397801	0.00304123	0.0872352
AUR62021558	0.419417	6.4579	0.0312797	0.506103			AUR62011980	-1.33155	1.72959	0.000420842	0.00683775			AUR62010137	-0.503612	4.74363	0.0239046	0.460524			AUR62024442	-0.857843	4.55642	0.00304398	0.087258
AUR62037833	0.846855	1.6939	0.0313114	0.506291			AUR62002499	-0.558955	5.884	0.00042488	0.00689374			AUR62041960	0.712527	3.24548	0.0239072	0.460524			AUR62025375	0.818383	3.15989	0.00306129	0.0876247
AUR62014822	0.34181	6.33777	0.0313394	0.50642			AUR62005151	-0.727732	4.06476	0.000425004	0.00689374			AUR62009848	0.705011	2.74292	0.0239487	0.460866			AUR62030105	2.46056	0.78834	0.0030623	0.0876247
AUR62030347	-0.56958	3.56354	0.0313743	0.50644			AUR62038786	-0.680983	3.62944	0.000425103	0.00689374			AUR62038122	-1.57791	-0.37168	0.0239556	0.460866			AUR62005686	0.607405	6.24245	0.00306264	0.0876247
AUR62040526	-0.606823	3.14586	0.0314008	0.50644			AUR62025500	-0.532777	4.96706	0.000426613	0.00690993			AUR62018558	0.584864	7.46201	0.0239823	0.461038			AUR62033468	-0.719068	4.27171	0.00307487	0.0879185
AUR62003044	0.692881	2.69615	0.0314157	0.50644			AUR62001100	-0.896775	4.06209	0.000426646	0.00690993			AUR62039740	0.681307	5.60408	0.0239952	0.461038			AUR62007909	-0.697738	6.81085	0.00310274	0.0886138
AUR62039024	0.80821	1.67152	0.0314208	0.50644			AUR62018515	0.482433	6.62835	0.000427183	0.0069142			AUR62004755	1.37961	1.02082	0.0240312	0.461435			AUR62001768	0.940821	4.53531	0.00310315	0.0886138
AUR62003227	0.875533	0.989092	0.0314657	0.506784			AUR62014446	0.495773	6.47368	0.000428001	0.00691878			AUR62028800	0.854363	3.71275	0.0241252	0.462656			AUR62030565	-0.899688	2.27496	0.0031102	0.0887588
AUR62022919	0.731155	1.63785	0.0314822	0.506784			AUR62023601	-0.859188	2.59566	0.000428011	0.00691878			AUR62000906	0.934565	1.32865	0.0241255	0.462656			AUR62025572	-0.643205	4.52366	0.00312558	0.0891117
AUR62017969	-0.438152	4.12113	0.0315406	0.507279			AUR62021507	-0.622744	5.90038	0.000432526	0.00698731			AUR62034876	0.626002	4.03273	0.0242071	0.463926			AUR62030705	0.638648	5.07725	0.00312655	0.0891117
AUR62013306	-0.42476	6.23588	0.0315532	0.507279			AUR62021467	-1.34395	1.01836	0.00043307	0.00699166			AUR62029273	-0.641345	7.50399	0.0242528	0.464506			AUR62034576	0.611135	4.55568	0.0031315	0.0891958
AUR62030681	-0.840997	4.55045	0.0316355	0.507333			AUR62039283	0.756297	4.43111	0.000433491	0.006994			AUR62023090	-0.92139	1.63923	0.0242802	0.464735			AUR62036182	0.585625	8.3713	0.0031657	0.0901128
AUR62022687	-0.703453	4.11895	0.0316883	0.507333			AUR62027810	0.554108	5.99487	0.000434483	0.00700556			AUR62031166	0.633076	3.5741	0.0243721	0.466198			AUR62010985	0.751789	3.73166	0.00316869	0.0901404
AUR62037310	-1.08767	1.42246	0.0316912	0.507333			AUR62021779	0.945802	2.4565	0.000435029	0.00700991			AUR62037332	-0.534487	5.02011	0.0244151	0.466724			AUR62009370	1.05481	2.55257	0.00317284	0.0902013
AUR62004730	0.735888	1.82977	0.031707	0.507333			AUR62007466	0.482258	8.24246	0.000435481	0.00701273			AUR62022549	0.919495	1.36471	0.0244535	0.466859			AUR62000917	-5.05441	-0.332196	0.0031978	0.0908533
AUR62038410	-0.451586	4.00471	0.0317146	0.507333			AUR62015932	0.82442	3.37299	0.000436464	0.00702411			AUR62026843	0.610283	8.61958	0.0244644	0.466859			AUR62024778	0.988536	5.09807	0.00320667	0.0910475
AUR62042660	0.431822	4.25509	0.0317373	0.507333			AUR62019035	-1.30156	2.16917	0.000436841	0.00702573			AUR62006260	0.848454	2.50018	0.0244827	0.466859			AUR62026205	-0.745679	6.94034	0.00321561	0.0912355
AUR62001914	0.351952	5.14339	0.0317473	0.507333			AUR62021176	-0.815523	4.33466	0.000438191	0.00704297			AUR62011912	0.852811	3.59354	0.0244842	0.466859			AUR62000091	1.3238	2.33734	0.00321737	0.0912355
AUR62029070	0.577463	4.30031	0.0317473	0.507333			AUR62025176	-0.811072	4.83483	0.000439994	0.00706747			AUR62030800	1.33303	0.198728	0.0245204	0.467254			AUR62035203	3.31378	-1.40648	0.00322883	0.0914462
AUR62021003	0.720288	2.94485	0.0317538	0.507333			AUR62040070	-0.698634	4.3165	0.000441469	0.00708225			AUR62026193	0.602391	6.66702	0.0245822	0.46787			AUR62003027	0.913455	3.3278	0.00322904	0.0914462
AUR62034455	-0.801189	3.0139	0.0317882	0.507333			AUR62021382	1.33356	2.69969	0.000441472	0.00708225			AUR62026052	1.30996	-0.00807435	0.0245962	0.46787			AUR62021863	-0.779995	4.18574	0.00323092	0.0914462
AUR62038823	0.430385	5.00996	0.0318138	0.507333			AUR62042881	0.617152	4.45996	0.000442424	0.00709303			AUR62024160	-0.563765	3.98471	0.0245994	0.46787			AUR62044058	-3.04846	-1.14785	0.00323418	0.0914804
AUR62012348	0.486269	4.63714	0.0318281	0.507333			AUR62008990	-0.948818	2.62604	0.000445344	0.00713535			AUR62009702	0.675926	2.58042	0.0246381	0.468311			AUR62021057	0.710481	4.30915	0.00324018	0.0915922
AUR62003973	0.490569	3.31713	0.03183	0.507333			AUR62025372	-1.19552	1.63933	0.000449388	0.00719533			AUR62024778	0.618333	4.8761	0.0247449	0.469815			AUR62001034	-0.635745	4.22975	0.00324413	0.0916462
AUR62007720	-0.363303	8.12804	0.0318375	0.507333			AUR62032387	-1.26932	1.6133	0.000449655	0.00719533			AUR62002050	1.45067	0.823454	0.0247485	0.469815			AUR62032050	0.720997	4.84616	0.00325449	0.0918808
AUR62019565	0.806561	1.32253	0.0318985	0.507757			AUR62014254	-0.684614	6.27246	0.000451821	0.00722543			AUR62040851	0.562331	4.6108	0.0248137	0.470551			AUR62010723	2.2264	-0.377819	0.0032874	0.0927516
AUR62040675	-0.365646	8.10002	0.0319043	0.507757			AUR62023167	-0.683706	5.87864	0.000452821	0.00723687			AUR62017741	-1.40232	3.95836	0.0248185	0.470551			AUR62028481	0.927493	3.15323	0.00331548	0.0934849
AUR62032421	0.360783	5.0066	0.0319989	0.508941			AUR62022754	-0.538664	5.22219	0.000454508	0.00725926			AUR62037213	-0.548654	6.34512	0.0248457	0.470655			AUR62011121	-0.708914	6.11135	0.00331815	0.0934971
AUR62024110	-0.609377	5.53331	0.0320228	0.509001			AUR62005634	0.809593	3.08602	0.000455575	0.00727172			AUR62011750	0.506086	5.40508	0.0248552	0.470655			AUR62013892	1.20275	4.64934	0.00332009	0.0934971
AUR62027581	-0.754095	1.36278	0.0320476	0.509075			AUR62023385	0.965747	2.91449	0.000457096	0.00729141			AUR62036035	0.596429	3.78816	0.024934	0.471849			AUR62040690	-0.69837	6.0744	0.00332616	0.0936091
AUR62018468	-0.418401	4.40101	0.0321088	0.509628			AUR62003285	0.56126	5.21752	0.000458889	0.00731388			AUR62017801	-1.28902	5.28353	0.0249862	0.472416			AUR62021860	0.748118	2.91193	0.00334052	0.0939542
AUR62012469	0.562824	3.17377	0.0321424	0.509628			AUR62031309	0.619702	4.24542	0.000459081	0.00731388			AUR62013614	0.787725	7.1021	0.0249953	0.472416			AUR62033210	5.48267	-1.39105	0.0033557	0.0943219
AUR62041506	0.692359	1.68634	0.0321429	0.509628			AUR62032727	-0.583857	8.34228	0.000460698	0.00733505			AUR62024980	-0.647142	3.90577	0.0250256	0.472692			AUR62010716	0.685768	5.52812	0.00336644	0.0945277
AUR62024098	-0.525522	3.05993	0.0322058	0.510186			AUR62010135	-0.751041	5.49919	0.000461671	0.00734592			AUR62013826	0.670436	4.49954	0.0250777	0.473378			AUR62014684	2.01994	0.185769	0.00336724	0.0945277
AUR62017658	0.552802	5.28656	0.0322184	0.510186			AUR62022031	2.01288	0.247728	0.00046461	0.00738806			AUR62001451	-1.08535	0.693463	0.025173	0.47488			AUR62017579	-0.701218	5.66118	0.00338474	0.0949593
AUR62007524	-1.0691	0.649587	0.0323099	0.511313			AUR62036568	-0.56042	7.43244	0.000467416	0.00742803			AUR62000434	-0.528298	3.95782	0.025207	0.475123			AUR62018409	1.11327	3.06418	0.00339656	0.0952313
AUR62033517	1.62543	-0.367946	0.032388	0.51223			AUR62031551	0.982812	2.61905	0.000467715	0.00742812			AUR62039258	0.627418	4.52285	0.0252174	0.475123			AUR62041007	0.635964	5.11356	0.00340061	0.0952851
AUR62007593	-0.402782	6.22976	0.0324471	0.51248			AUR62003206	1.13163	1.99974	0.000468332	0.00743059			AUR62004201	0.741176	5.8399	0.025279	0.475985			AUR62008991	1.63429	0.345149	0.00341477	0.0956221
AUR62042680	-0.42099	5.48234	0.0324597	0.51248			AUR62003360	0.879858	4.03873	0.000468456	0.00743059			AUR62017311	-0.508596	8.54342	0.0253151	0.476367			AUR62042156	0.649992	6.84112	0.00342999	0.0959774
AUR62030006	1.38526	-0.335829	0.0324831	0.51248			AUR62022004	0.842741	3.79029	0.000469317	0.00743656			AUR62017805	-1.69496	1.41944	0.0253499	0.476513			AUR62008062	0.646358	4.14791	0.00343175	0.0959774
AUR62013877	1.25015	-0.0394023	0.0325318	0.51248			AUR62018004	-1.03433	2.64044	0.000469566	0.00743656			AUR62015959	-0.517336	6.65152	0.0253687	0.476513			AUR62026037	0.898392	3.21808	0.00343564	0.0960264
AUR62001592	-0.482734	4.43784	0.0325339	0.51248			AUR62041603	1.01317	2.45142	0.000469711	0.00743656			AUR62004737	1.294	0.2385	0.0253757	0.476513			AUR62014709	2.01877	-0.498466	0.00343997	0.0960873
AUR62021938	0.871424	1.18166	0.0325347	0.51248			AUR62015725	-1.90263	0.716228	0.000470595	0.00744022			AUR62022854	0.665483	8.95249	0.0253862	0.476513			AUR62012710	2.89398	-1.13516	0.0034432	0.0961175
AUR62001834	0.927382	1.02517	0.0325458	0.51248			AUR62022534	-0.713933	6.12555	0.000470726	0.00744022			AUR62038855	-0.587896	6.10852	0.0254125	0.476565			AUR62038915	-1.27015	1.29503	0.00344552	0.0961225
AUR62038608	-0.732902	1.69254	0.032599	0.512981			AUR62041756	-0.471377	6.99082	0.000470822	0.00744022			AUR62014627	-0.659299	4.82923	0.0254225	0.476565			AUR62020601	-0.675463	8.88362	0.00345249	0.0962571
AUR62022966	-0.487232	4.78391	0.0326232	0.512981			AUR62014779	-0.762134	3.44838	0.000471391	0.00744055			AUR62009142	0.746158	5.12139	0.0254479	0.476565			AUR62027914	2.37483	-0.866116	0.00346291	0.0964647
AUR62018245	-0.514127	4.87114	0.0326385	0.512981			AUR62005522	-1.62877	0.717912	0.000471429	0.00744055			AUR62002910	0.788512	2.407	0.0254678	0.476565			AUR62005629	-0.61399	5.04273	0.00346425	0.0964647
AUR62024681	0.397019	5.88928	0.0327634	0.514363			AUR62038263	-0.743949	4.37518	0.000471986	0.00744471			AUR62012519	1.57597	1.44202	0.0254681	0.476565			AUR62012085	0.861829	3.32076	0.00346855	0.0964692
AUR62023260	0.451411	4.13793	0.0327672	0.514363			AUR62023659	-0.869004	3.28272	0.000473892	0.00747013			AUR62004311	-0.505889	5.02846	0.0255725	0.478222			AUR62040389	-0.693589	4.91028	0.00346886	0.0964692
AUR62031292	-0.370053	5.96132	0.0328351	0.514996			AUR62023396	-0.554627	7.96898	0.000474733	0.00747874			AUR62001025	-0.674081	4.87634	0.0256242	0.478891			AUR62002231	1.34429	1.5056	0.00347154	0.0964692
AUR62022698	-0.406634	4.57095	0.0328483	0.514996			AUR62010739	0.88467	4.01834	0.000475028	0.00747875			AUR62016946	1.02025	1.74842	0.0256697	0.479329			AUR62042607	-0.689655	7.35499	0.00347395	0.0964692
AUR62028916	0.429011	4.85778	0.0328803	0.515179			AUR62000853	1.01433	3.15983	0.0004782	0.00752402			AUR62041104	0.465069	4.85353	0.0256795	0.479329			AUR62012261	-0.859007	4.20767	0.00347518	0.0964692
AUR62021831	0.697965	2.16451	0.0329723	0.515351			AUR62017588	0.651915	5.06124	0.000480223	0.00755116			AUR62015009	-1.09555	3.11197	0.0257194	0.479569			AUR62016362	-0.682572	6.99109	0.00349067	0.0968391
AUR62003004	-0.839176	5.95399	0.0329852	0.515351			AUR62039793	0.946564	2.61983	0.000482635	0.00758406			AUR62027541	-0.572137	4.17431	0.0257279	0.479569			AUR62035635	1.75262	-0.172044	0.00349452	0.0968858
AUR62023503	0.753929	2.50298	0.0329856	0.515351			AUR62005624	-1.00198	1.957	0.000482913	0.00758406			AUR62033202	-0.655951	3.9179	0.0257401	0.479569			AUR62038512	1.92011	-0.435042	0.00351932	0.097513
AUR62038183	-0.451637	5.15185	0.0329901	0.515351			AUR62042442	0.694603	4.38443	0.000484266	0.0076006			AUR62025008	-0.531481	5.61124	0.0257997	0.47962			AUR62030532	3.86579	-0.682102	0.00352247	0.09754
AUR62000931	0.377735	5.19294	0.0329933	0.515351			AUR62010104	-0.487867	5.91952	0.000487947	0.00764216			AUR62033777	0.772786	2.21401	0.0258125	0.47962			AUR62039576	-1.09374	3.06372	0.00352938	0.0976709
AUR62002955	0.346599	5.36367	0.0331493	0.517468			AUR62014149	-0.780123	3.28825	0.000487999	0.00764216			AUR62032496	0.87628	2.7582	0.0258153	0.47962			AUR62017000	-0.77207	3.95496	0.00353159	0.0976717
AUR62005690	0.806857	3.19748	0.033276	0.519			AUR62007240	-0.66539	3.94518	0.000488068	0.00764216			AUR62007444	-0.653521	3.12473	0.0258234	0.47962			AUR62021316	1.37676	1.06551	0.00354014	0.0978477
AUR62030769	0.819672	1.30672	0.0332963	0.519			AUR62026982	1.13831	2.2233	0.000488118	0.00764216			AUR62013209	0.616627	3.4013	0.0258433	0.47962			AUR62010449	0.698896	7.66443	0.00354925	0.0980079
AUR62006988	0.973447	0.756054	0.0333211	0.519			AUR62005848	-0.505689	6.28888	0.000491432	0.00768931			AUR62007210	0.77827	3.20957	0.0258678	0.47962			AUR62017164	0.758264	3.78938	0.00355031	0.0980079
AUR62024947	1.11115	0.330631	0.0333296	0.519			AUR62032846	-0.711428	3.83161	0.000492326	0.00769855			AUR62023944	0.499672	4.21999	0.0258925	0.47962			AUR62035782	-0.674215	6.8416	0.00355346	0.0980344
AUR62029524	0.77877	1.20826	0.0334234	0.51948			AUR62021603	0.703328	4.74778	0.00049412	0.00771964			AUR62041194	-0.764965	2.1392	0.0258955	0.47962			AUR62006659	1.99647	-0.138944	0.00356945	0.098415
AUR62001379	0.685792	1.8693	0.0334792	0.51948			AUR62038996	0.54203	5.57013	0.000494284	0.00771964			AUR62013577	-0.521437	4.83216	0.0258997	0.47962			AUR62026400	1.39817	3.14999	0.0035748	0.0985016
AUR62040719	-0.401833	6.41021	0.0334821	0.51948			AUR62011711	-0.797596	5.80488	0.000495194	0.00772607			AUR62014007	-0.495696	4.81724	0.0259094	0.47962			AUR62015017	-0.657679	4.91838	0.00357886	0.0985047
AUR62032636	1.04836	0.504247	0.033507	0.51948			AUR62041602	1.41661	2.56424	0.000495304	0.00772607			AUR62001504	0.831203	2.23612	0.0259181	0.47962			AUR62017922	0.959626	1.97506	0.00357931	0.0985047
AUR62013722	-0.52478	2.89903	0.0336457	0.51948			AUR62007000	-1.02445	2.22763	0.000496947	0.00774272			AUR62011399	0.649035	3.66381	0.0260337	0.480825			AUR62022660	1.06546	1.95187	0.00361637	0.0994635
AUR62017556	0.581608	3.08324	0.0336653	0.51948			AUR62013455	-0.749172	3.28022	0.000496981	0.00774272			AUR62003328	0.551595	5.38976	0.0260413	0.480825			AUR62013372	-0.720676	5.75145	0.00363745	0.099877
AUR62011733	0.386006	4.6355	0.033675	0.51948			AUR62025362	0.484791	5.64813	0.000499441	0.00777382			AUR62005203	0.570303	6.03067	0.0260549	0.480825			AUR62042780	-1.06166	1.67613	0.00363773	0.099877
AUR62031350	1.44384	-0.45138	0.0336761	0.51948			AUR62032697	0.555097	4.83601	0.00049959	0.00777382			AUR62016850	0.892719	2.25532	0.026063	0.480825			AUR62013480	0.869403	3.74171	0.0036381	0.099877
AUR62002671	-0.365374	7.49376	0.0336972	0.51948			AUR62011341	0.686503	4.4073	0.0005004	0.00778164			AUR62034297	0.611311	5.21364	0.0260631	0.480825			AUR62007747	0.719275	5.58696	0.00364351	0.0999644
AUR62003355	0.37091	6.4834	0.0337069	0.51948			AUR62001403	-0.576586	5.56101	0.000501365	0.00779189			AUR62040660	0.594251	3.30851	0.0260907	0.481041			AUR62024676	1.13203	2.01198	0.00366471	0.100484
AUR62001479	-0.661227	1.98643	0.0337322	0.51948			AUR62012118	-0.587033	6.0084	0.000502419	0.00780348			AUR62031453	0.511663	5.82842	0.0261272	0.481418			AUR62021870	0.618525	5.3423	0.00367395	0.100676
AUR62023635	-0.402585	5.94922	0.0337552	0.51948			AUR62005744	0.584793	4.423	0.000503184	0.00781059			AUR62040198	-1.22977	0.810874	0.0261797	0.482091			AUR62025329	-1.34973	0.555147	0.00368917	0.101031
AUR62041081	0.64943	2.87007	0.0337749	0.51948			AUR62019153	-0.524112	7.25467	0.000503984	0.00781823			AUR62012075	-0.677831	5.46965	0.0262379	0.482677			AUR62007545	1.03554	4.13412	0.00369828	0.101219
AUR62005500	0.360355	5.31638	0.0337755	0.51948			AUR62043118	0.735985	3.5964	0.000504299	0.00781834			AUR62039023	-0.699656	4.6027	0.0262436	0.482677			AUR62008000	0.704516	3.99645	0.00370599	0.101249
AUR62006580	1.88018	0.36265	0.0338006	0.51948			AUR62003500	1.09833	2.20201	0.000507326	0.00786045			AUR62014418	-0.652217	3.20793	0.0262994	0.482776			AUR62007261	-0.636239	6.72334	0.00370608	0.101249
AUR62034565	0.354765	8.3014	0.0338281	0.51948			AUR62032710	0.570908	6.26472	0.000509881	0.00789523			AUR62000983	1.10676	1.92957	0.0263165	0.482776			AUR62012486	1.28409	0.822007	0.00370798	0.101249
AUR62010184	-0.472237	6.05281	0.033833	0.51948			AUR62027533	0.49131	5.88463	0.000511113	0.00790947			AUR62035453	0.796847	2.12542	0.0263241	0.482776			AUR62021143	1.23975	5.56104	0.00370951	0.101249
AUR62030388	0.743249	1.56464	0.0338446	0.51948			AUR62000335	0.675592	4.01834	0.000511522	0.00791098			AUR62012840	0.622893	3.12385	0.0263247	0.482776			AUR62008905	0.609942	5.19115	0.00371068	0.101249
AUR62004552	-1.3684	0.029915	0.0338624	0.51948			AUR62011078	-0.611266	4.93581	0.000512385	0.00791951			AUR62023942	-0.828926	4.08702	0.0263291	0.482776			AUR62012229	0.590108	4.91751	0.00372078	0.101463
AUR62033586	-0.374387	5.89154	0.0338922	0.51948			AUR62010171	-0.552187	4.62947	0.000514821	0.00795231			AUR62004105	0.768053	6.4021	0.0263965	0.483717			AUR62027790	0.771705	4.50051	0.00373007	0.101654
AUR62043222	-0.383269	4.98766	0.0339059	0.51948			AUR62006442	-0.725751	3.58461	0.000516554	0.00797322			AUR62029466	0.502287	6.49728	0.0264237	0.48385			AUR62002215	1.48858	0.0952109	0.00373279	0.101666
AUR62014540	0.611176	2.98705	0.033911	0.51948			AUR62040026	0.572083	4.63587	0.000516803	0.00797322			AUR62004581	0.596265	3.43925	0.0264565	0.48385			AUR62010915	2.25581	-0.919235	0.00375632	0.102245
AUR62015612	0.467286	3.52132	0.0339217	0.51948			AUR62029086	-0.964952	3.32576	0.000518067	0.00798394			AUR62003693	1.35912	-0.215992	0.0264727	0.48385			AUR62031414	0.754725	3.2333	0.0037718	0.102604
AUR62035744	-0.407927	5.26718	0.0339324	0.51948			AUR62033153	1.45597	0.949766	0.000518127	0.00798394			AUR62031524	0.529789	6.56981	0.0264755	0.48385			AUR62024310	1.20913	1.22902	0.00378784	0.102927
AUR62002748	0.562167	2.49928	0.033936	0.51948			AUR62040749	-0.487364	8.98163	0.00051957	0.00800131			AUR62009523	1.5281	0.631627	0.0264861	0.48385			AUR62018566	-0.694163	5.59678	0.00378825	0.102927
AUR62036770	0.830905	2.40872	0.0339474	0.51948			AUR62040557	-0.903762	2.3881	0.000522368	0.00803953			AUR62028014	0.622451	3.17773	0.0265215	0.48385			AUR62002488	0.598481	4.67191	0.0038004	0.103149
AUR62044103	1.22671	0.382006	0.0339541	0.51948			AUR62038527	-0.480777	8.11968	0.000523951	0.008059			AUR62024793	-0.576649	3.69688	0.0265414	0.48385			AUR62034732	1.20076	1.78907	0.00380106	0.103149
AUR62006751	-0.366654	4.67986	0.0339596	0.51948			AUR62009204	-0.533205	5.42792	0.000525531	0.00807841			AUR62000790	-1.58854	-0.074982	0.0265584	0.48385			AUR62011666	0.871824	5.54928	0.00380414	0.10317
AUR62028889	0.412608	3.99957	0.0339652	0.51948			AUR62000933	0.518018	6.66333	0.000526346	0.00808605			AUR62027947	0.783285	6.49806	0.0265633	0.48385			AUR62012348	0.62424	4.47297	0.00382165	0.103564
AUR62029388	0.545245	6.29554	0.0339792	0.51948			AUR62030132	0.608821	4.55318	0.000528573	0.00811534			AUR62028117	-0.98785	1.15782	0.0265645	0.48385			AUR62002912	0.861903	3.30741	0.00382329	0.103564
AUR62000282	0.554314	5.97578	0.0339975	0.51948			AUR62022602	0.553091	5.57428	0.000529861	0.00813019			AUR62035054	-0.70175	3.69202	0.0265892	0.484006			AUR62010635	0.676638	4.00259	0.00383357	0.10374
AUR62015851	0.773955	1.71164	0.034043	0.519801			AUR62044370	-0.554605	4.85604	0.000531177	0.00814546			AUR62016092	1.34592	0.0630679	0.026614	0.484165			AUR62037894	1.74137	-0.408696	0.00383442	0.10374
AUR62026665	-0.491711	7.00517	0.0340831	0.519801			AUR62026796	0.685388	3.91368	0.000533053	0.00816628			AUR62027354	0.479965	4.49641	0.0266324	0.484208			AUR62031241	0.787297	3.12101	0.00385215	0.104157
AUR62026283	-0.835641	1.24292	0.0340981	0.519801			AUR62012225	1.02614	5.43082	0.000533178	0.00816628			AUR62008542	0.812571	2.26127	0.0267021	0.485182			AUR62022861	0.591724	5.30045	0.00386264	0.104333
AUR62001721	-0.372688	6.62803	0.0341008	0.519801			AUR62039138	0.769784	3.22763	0.000536259	0.00820851			AUR62007094	0.642575	6.18846	0.0267339	0.485446			AUR62037475	0.730428	3.57731	0.00386331	0.104333
AUR62017176	0.809342	1.82292	0.0341586	0.520368			AUR62042328	3.16912	1.01523	0.000536747	0.00821103			AUR62011255	0.59642	3.27956	0.0267489	0.485446			AUR62006280	0.594698	7.94244	0.00388581	0.104842
AUR62013786	-0.964632	2.01348	0.0342209	0.520789			AUR62020370	0.748126	3.76605	0.000537695	0.00822059			AUR62008025	0.953691	1.6348	0.0267904	0.485907			AUR62023263	0.68032	5.04377	0.00388685	0.104842
AUR62020622	-0.513509	3.14626	0.0342274	0.520789			AUR62002636	2.37684	2.63308	0.00053805	0.00822106			AUR62040718	0.761503	3.82643	0.0268369	0.486456			AUR62012774	2.56423	0.093207	0.0038923	0.104926
AUR62000777	0.385844	4.70518	0.0343251	0.521714			AUR62015364	0.706767	3.56336	0.000538601	0.00822452			AUR62007289	0.685747	3.31428	0.0268855	0.486992			AUR62026248	-0.820211	4.42283	0.00389475	0.104929
AUR62038274	0.368458	4.80783	0.0343341	0.521714			AUR62028869	0.953223	2.54082	0.000540213	0.00824418			AUR62042677	1.21127	0.357465	0.0268988	0.486992			AUR62017280	-0.665238	5.60793	0.00390235	0.10507
AUR62010258	-1.02974	0.467149	0.0343502	0.521714			AUR62005920	0.59357	5.83819	0.000541458	0.0082582			AUR62033396	0.693356	3.0689	0.026925	0.487174			AUR62022637	0.784111	6.55716	0.00391805	0.105371
AUR62032224	0.828775	1.04852	0.0343805	0.521861			AUR62008941	-0.587354	5.54069	0.000544239	0.00829564			AUR62024669	0.779091	3.48242	0.0269605	0.487248			AUR62014800	-0.7459	3.03711	0.00391823	0.105371
AUR62020966	0.335614	7.94446	0.0344525	0.52264			AUR62006684	0.540339	5.12023	0.000546161	0.00831994			AUR62001964	1.31039	0.19851	0.0269615	0.487248			AUR62016584	0.652069	5.27275	0.00394107	0.105896
AUR62016033	-0.331483	5.5979	0.0345212	0.523368			AUR62009157	0.633266	4.11845	0.000546718	0.00832343			AUR62011805	-0.601492	3.81972	0.026981	0.487309			AUR62024516	0.677864	6.70401	0.00394249	0.105896
AUR62027826	-0.648196	3.90875	0.0345683	0.523767			AUR62023839	0.791642	3.45437	0.00054763	0.00833231			AUR62029820	-0.581735	3.97282	0.0270337	0.487968			AUR62000880	0.992968	2.07479	0.00395941	0.106287
AUR62033460	0.783131	1.40586	0.0346063	0.524029			AUR62030569	0.624866	4.70768	0.000549468	0.00835527			AUR62025708	-0.735078	2.96108	0.0270505	0.487978			AUR62006148	0.615973	4.56428	0.00396297	0.106319
AUR62012700	0.886838	1.12367	0.0346345	0.524142			AUR62001446	0.636825	4.05007	0.00055223	0.00839225			AUR62012771	-0.488637	5.06325	0.027088	0.488329			AUR62022794	-1.07289	1.45949	0.00396703	0.10636
AUR62001818	-0.457457	5.93552	0.0346826	0.524556			AUR62027783	-0.474527	7.54493	0.00055519	0.00843149			AUR62015085	-0.852072	1.77922	0.0271143	0.488329			AUR62005616	0.888423	4.8946	0.00396928	0.10636
AUR62020288	-0.511235	5.83485	0.0347492	0.524815			AUR62015601	-1.54206	0.477079	0.000556024	0.00843149			AUR62009923	0.468335	4.84171	0.0271341	0.488329			AUR62011583	0.722612	7.44782	0.00397533	0.106459
AUR62023822	0.390929	4.52089	0.0348002	0.524815			AUR62021274	-0.613028	4.51152	0.000556036	0.00843149			AUR62018690	-0.484322	4.68201	0.0271348	0.488329			AUR62021673	1.04634	1.50868	0.00398974	0.106781
AUR62002731	0.605266	2.73142	0.0348012	0.524815			AUR62017500	-1.00255	4.41918	0.000556423	0.00843149			AUR62038393	-0.811118	2.08717	0.0271978	0.489164			AUR62039229	1.38223	1.14465	0.00400065	0.107009
AUR62004062	-0.545552	3.45409	0.0348036	0.524815			AUR62035747	-0.528015	5.69488	0.000556474	0.00843149			AUR62020802	0.589052	4.90268	0.0272137	0.489164			AUR62014153	-1.68196	0.148447	0.00401572	0.107348
AUR62041449	-0.610318	2.46694	0.0348168	0.524815			AUR62005600	-0.80403	3.57654	0.000558166	0.00845208			AUR62002253	0.681437	4.62975	0.0272903	0.490157			AUR62040206	0.642978	4.19149	0.00401944	0.107383
AUR62007957	0.72063	1.43276	0.0348243	0.524815			AUR62021491	0.748641	4.37741	0.00055881	0.00845679			AUR62020233	1.72831	-0.0282887	0.0273015	0.490157			AUR62016846	0.644187	3.66565	0.00403761	0.107804
AUR62038047	-0.426392	4.95588	0.0348575	0.524951			AUR62011128	0.776256	3.83722	0.000563174	0.00851353			AUR62011744	0.881429	1.93066	0.027423	0.492045			AUR62020238	-1.58882	-0.227278	0.00404601	0.107964
AUR62007900	0.558845	2.45772	0.0348798	0.524951			AUR62006141	0.478456	6.91022	0.00056323	0.00851353			AUR62004818	0.561253	5.09322	0.0274451	0.492148			AUR62041808	0.819685	4.16504	0.00405662	0.108183
AUR62026383	0.880888	2.12455	0.0348956	0.524951			AUR62036772	-0.519774	5.97175	0.000564223	0.00852346			AUR62043936	-1.19655	0.924616	0.0274702	0.49215			AUR62004448	0.568375	5.89766	0.00408086	0.108765
AUR62039227	0.699439	1.53801	0.0349583	0.525022			AUR62003886	-0.519599	5.32738	0.000567439	0.00856695			AUR62015845	-1.27268	0.41325	0.0275028	0.49215			AUR62023796	0.553055	6.79398	0.00408994	0.108884
AUR62028110	0.854458	0.974572	0.0349747	0.525022			AUR62022918	0.59083	4.525	0.000569726	0.00859636			AUR62019791	-0.486679	7.52592	0.0275357	0.49215			AUR62015518	0.679589	7.85744	0.00409459	0.108884
AUR62010227	0.370115	6.94122	0.0349867	0.525022			AUR62026443	1.15965	3.21257	0.00057167	0.00862043			AUR62039721	0.651718	3.21872	0.0275637	0.49215			AUR62013233	-4.98088	-1.62834	0.00409672	0.108884
AUR62029322	0.493663	3.56901	0.0349938	0.525022			AUR62038668	0.571505	4.53203	0.000572001	0.00862043			AUR62010483	0.722978	5.45771	0.0275686	0.49215			AUR62029338	0.685464	3.85025	0.00409717	0.108884
AUR62039319	0.45755	3.49206	0.0350182	0.525022			AUR62021116	1.2221	1.61819	0.000583856	0.00879042			AUR62034054	0.799181	4.31415	0.0275707	0.49215			AUR62013370	-0.678307	6.49994	0.00409751	0.108884
AUR62003749	-0.352881	7.00339	0.0350519	0.525022			AUR62006651	-0.618464	7.81229	0.000583973	0.00879042			AUR62027853	-0.659291	3.5115	0.0276071	0.49215			AUR62003279	0.844226	5.65856	0.00410245	0.108951
AUR62026794	-0.36243	5.95221	0.0350705	0.525022			AUR62026455	-0.920382	2.54657	0.00058469	0.00879599			AUR62011605	-0.452418	4.95146	0.027615	0.49215			AUR62000741	1.91794	-0.575664	0.00410716	0.109011
AUR62005680	0.515763	3.41959	0.035081	0.525022			AUR62035034	0.856155	2.92062	0.000588257	0.00884441			AUR62007933	1.24862	0.872454	0.0276567	0.49215			AUR62028986	1.08103	2.89918	0.00411333	0.10911
AUR62033401	0.562086	2.46072	0.0350874	0.525022			AUR62016033	-0.482622	5.55754	0.000589292	0.00885473			AUR62038290	0.667798	2.75379	0.027657	0.49215			AUR62022332	-0.645093	7.63451	0.00411725	0.10915
AUR62031445	-0.652667	2.38595	0.0351438	0.525441			AUR62032526	-0.465526	6.84275	0.000593301	0.00890969			AUR62031345	0.790086	5.19759	0.0276662	0.49215			AUR62015500	-4.84446	-1.6934	0.0041218	0.109206
AUR62034424	0.383813	4.51958	0.0351569	0.525441			AUR62032530	0.567764	4.72871	0.00059368	0.00891012			AUR62029926	0.721974	2.52451	0.0276791	0.49215			AUR62031809	0.822536	3.99973	0.00414668	0.109734
AUR62017722	0.622	2.14426	0.03523	0.526039			AUR62021204	0.905227	2.5725	0.000594118	0.00891142			AUR62020371	0.84142	4.92504	0.0276824	0.49215			AUR62038266	2.39927	-0.842795	0.00414885	0.109734
AUR62001516	0.473717	6.56608	0.0352588	0.526039			AUR62037835	-0.507181	5.67674	0.000598201	0.00896441			AUR62036487	-0.479635	6.10259	0.0276955	0.49215			AUR62002769	-0.838361	3.0295	0.00414908	0.109734
AUR62010794	0.366152	8.21598	0.0352887	0.526039			AUR62004950	-0.649272	4.82934	0.000598412	0.00896441			AUR62038255	0.594541	6.46977	0.0277198	0.49215			AUR62005714	0.767503	4.42916	0.00415282	0.109768
AUR62035506	0.657501	2.30571	0.0352988	0.526039			AUR62001989	-0.57822	5.51305	0.000598711	0.00896441			AUR62017164	0.650154	3.73449	0.0277529	0.49215			AUR62033684	0.603599	5.02265	0.00416063	0.109909
AUR62000152	-0.473402	3.93255	0.035301	0.526039			AUR62017911	-1.93225	2.52243	0.000599487	0.00897075			AUR62032641	0.645417	6.64671	0.0277541	0.49215			AUR62023527	1.02336	1.90838	0.00416623	0.109992
AUR62033563	0.661267	1.74387	0.035385	0.526752			AUR62018988	-0.960871	3.67219	0.000600047	0.00897163			AUR62010386	-0.853582	2.69107	0.0277618	0.49215			AUR62012937	1.12551	2.05193	0.00419862	0.110782
AUR62040041	0.783562	1.97872	0.0353966	0.526752			AUR62021053	0.603407	4.29309	0.000600253	0.00897163			AUR62042384	0.77203	2.45726	0.0277705	0.49215			AUR62032062	-0.728048	3.55356	0.00421341	0.111107
AUR62004356	-0.656965	3.18525	0.0354114	0.526752			AUR62009322	0.75463	3.52066	0.000605735	0.00904824			AUR62036851	1.32692	3.10567	0.0277721	0.49215			AUR62030905	2.88033	-1.19068	0.00422929	0.11146
AUR62002324	-1.19235	0.0261273	0.0355551	0.528579			AUR62005186	-0.931642	2.74927	0.000606482	0.00905406			AUR62027877	0.79045	3.97723	0.0278132	0.492589			AUR62007312	1.34164	0.872863	0.00423453	0.111532
AUR62004104	-0.481681	3.68775	0.0355885	0.528724			AUR62027652	0.791616	3.38865	0.000607362	0.00906186			AUR62008497	-0.594783	3.38966	0.0278415	0.492799			AUR62039460	-1.34217	0.391193	0.00423942	0.111596
AUR62003798	0.384257	4.58859	0.0356067	0.528724			AUR62041557	0.54983	5.70735	0.000613374	0.0091462			AUR62002290	-1.19121	1.4272	0.02787	0.493013			AUR62006696	0.972841	2.0083	0.0042645	0.11219
AUR62029571	0.678706	2.40365	0.0356284	0.528735			AUR62035768	-0.866261	3.34565	0.000614322	0.00915495			AUR62007559	0.472431	5.58857	0.027909	0.493415			AUR62000660	0.931088	1.9778	0.00426949	0.112255
AUR62032432	0.409352	4.18855	0.035684	0.52925			AUR62031352	0.799772	4.23581	0.000615526	0.0091675			AUR62041081	-0.670117	3.11616	0.027967	0.494136			AUR62028177	-0.658138	5.10819	0.00428403	0.112459
AUR62004724	-0.469631	3.91141	0.035844	0.531293			AUR62040041	1.10693	2.24009	0.000616047	0.00916988			AUR62006951	-0.668025	3.75182	0.0279827	0.494136			AUR62019616	-0.672572	7.0729	0.00428473	0.112459
AUR62004184	0.772995	1.62514	0.0358769	0.531293			AUR62015897	-0.895029	3.44494	0.000617254	0.00918246			AUR62011749	-0.65339	2.77849	0.0280173	0.494184			AUR62036596	1.03444	2.46329	0.00428478	0.112459
AUR62028143	-0.468408	5.45415	0.0358849	0.531293			AUR62023560	0.563825	5.44644	0.00061777	0.00918296			AUR62028050	1.42552	-0.270204	0.0280182	0.494184			AUR62010637	-0.715061	5.55514	0.00429054	0.112544
AUR62027556	0.361699	4.61847	0.0359334	0.5317			AUR62001037	-0.539686	5.25587	0.000618132	0.00918296			AUR62011260	-0.501118	6.38181	0.0280409	0.494295			AUR62018436	-0.639573	3.9293	0.00429864	0.112691
AUR62005038	0.461373	7.98401	0.0359722	0.531963			AUR62037200	-0.52529	5.85089	0.000618373	0.00918296			AUR62041232	0.867825	1.47326	0.028076	0.494339			AUR62019879	-0.847014	5.29304	0.0043022	0.112718
AUR62026797	0.627305	2.24424	0.0360241	0.532318			AUR62027167	0.501675	7.38915	0.000619018	0.00918299			AUR62031393	1.05099	0.691398	0.0280904	0.494339			AUR62007142	4.75144	-1.70271	0.0043059	0.112749
AUR62009228	0.352342	5.04667	0.0360383	0.532318			AUR62026541	1.45186	0.929007	0.000619276	0.00918299			AUR62016510	0.458214	4.90376	0.0280926	0.494339			AUR62024429	0.711624	4.23184	0.00431789	0.112997
AUR62012595	0.555413	2.53896	0.0361055	0.532816			AUR62031117	0.940931	2.54106	0.000619773	0.00918299			AUR62018943	0.776155	3.15469	0.0281328	0.494472			AUR62008496	0.606525	6.02485	0.00432088	0.113009
AUR62004165	-0.435043	4.21297	0.0361142	0.532816			AUR62041871	-0.465775	7.05574	0.000620171	0.00918299			AUR62005378	-0.758664	2.59237	0.0281331	0.494472			AUR62011763	5.00433	-1.54038	0.00434289	0.113519
AUR62015604	-0.379317	6.75292	0.0362308	0.533663			AUR62041721	0.889786	4.03046	0.000620184	0.00918299			AUR62006542	0.990273	1.44912	0.0281619	0.494593			AUR62001376	0.685877	5.82864	0.00434634	0.113543
AUR62011710	-0.571565	7.52646	0.0362492	0.533663			AUR62023094	-1.29546	1.1832	0.000623052	0.00921451			AUR62028944	-0.693838	3.20994	0.0281728	0.494593			AUR62006284	2.73351	-0.676948	0.00435382	0.113621
AUR62041602	0.726393	2.0168	0.0362515	0.533663			AUR62001049	0.887376	2.8098	0.00062328	0.00921451			AUR62027010	0.898209	2.98262	0.0282052	0.494872			AUR62003486	2.0971	0.715838	0.00435441	0.113621
AUR62017884	0.4526	3.65532	0.0362768	0.533663			AUR62032047	0.511547	5.0477	0.000623402	0.00921451			AUR62002742	0.612186	3.39032	0.0282236	0.494908			AUR62005226	2.31649	-0.65364	0.00436522	0.113836
AUR62024568	-0.645383	5.06546	0.0362772	0.533663			AUR62040644	0.757696	3.45812	0.00062527	0.00923674			AUR62001027	1.48857	1.54233	0.0282542	0.495156			AUR62019641	-0.694269	3.56212	0.00437443	0.11401
AUR62009011	1.29689	-0.130186	0.0364014	0.535179			AUR62004052	-0.590224	4.74363	0.000629031	0.0092869			AUR62001060	0.668101	2.57759	0.0284191	0.497756			AUR62015840	-0.940029	1.79525	0.00438057	0.114104
AUR62017516	-0.354657	7.62256	0.0364879	0.536138			AUR62040582	-1.27284	1.38396	0.000629657	0.00929074			AUR62012939	0.775846	2.35445	0.0284366	0.497773			AUR62011659	1.40527	0.427833	0.00438862	0.114247
AUR62035048	0.584478	4.45852	0.036536	0.536152			AUR62043746	1.64317	1.28049	0.000633518	0.00933914			AUR62004486	1.09349	0.633727	0.0284912	0.498277			AUR62028212	-0.618258	4.38448	0.00439448	0.114333
AUR62032869	0.497355	6.56561	0.0365401	0.536152			AUR62042840	-0.463574	6.44896	0.000633674	0.00933914			AUR62004882	0.747941	3.12068	0.0285095	0.498277			AUR62017288	-0.663316	4.16368	0.00439997	0.114409
AUR62039137	-0.505197	3.01956	0.0365701	0.536152			AUR62040210	-0.496499	5.81078	0.000634723	0.00934917			AUR62039539	1.37245	1.33413	0.028541	0.498277			AUR62002324	1.45862	0.400722	0.00440321	0.114427
AUR62010824	-1.16674	4.70362	0.0366123	0.536152			AUR62021943	0.640462	4.19094	0.000637296	0.00938164			AUR62014553	0.475913	5.67208	0.0285633	0.498277			AUR62041597	0.579136	5.14472	0.00441719	0.114724
AUR62001457	1.08588	0.307856	0.0366405	0.536152			AUR62023642	1.40423	2.47576	0.000638627	0.00939578			AUR62006180	-0.532805	6.29899	0.0285726	0.498277			AUR62013658	-0.790776	3.08917	0.00443422	0.1151
AUR62023502	0.353718	5.82839	0.0366444	0.536152			AUR62004042	1.43734	0.867564	0.000641036	0.00942576			AUR62037475	0.579625	3.49833	0.0285792	0.498277			AUR62015843	-0.920037	1.61596	0.00444684	0.11536
AUR62011759	-0.992568	0.381254	0.0366606	0.536152			AUR62024289	-0.490525	7.11099	0.000642017	0.00943472			AUR62010396	-0.660314	3.4979	0.0285813	0.498277			AUR62022989	1.2351	2.96532	0.00445803	0.115583
AUR62002062	0.357579	5.53463	0.0367108	0.536152			AUR62025559	-0.786322	7.64383	0.000646532	0.00949434			AUR62025964	0.637281	3.1624	0.0286074	0.498365			AUR62030590	0.736816	3.14177	0.00446203	0.11562
AUR62006433	-0.581162	4.43597	0.0367328	0.536152			AUR62022915	-0.852134	3.47617	0.000646823	0.00949434			AUR62030278	0.560959	4.57681	0.0286194	0.498365			AUR62001218	1.90552	-0.310104	0.0044706	0.115775
AUR62020869	0.419069	3.96927	0.0367351	0.536152			AUR62007901	-0.515809	4.97588	0.000647308	0.00949597			AUR62004474	-0.836427	1.43749	0.0286875	0.499108			AUR62015845	-1.49304	0.261656	0.00447502	0.115823
AUR62028871	0.553989	3.77175	0.0367584	0.536152			AUR62010552	-0.558381	4.8823	0.000649027	0.00951569			AUR62019881	0.476943	6.20808	0.0287403	0.499108			AUR62016225	0.90256	2.82657	0.00448341	0.115912
AUR62035488	-0.409238	5.12926	0.0367746	0.536152			AUR62031532	0.548959	5.24827	0.000649652	0.00951935			AUR62029164	0.758219	5.91713	0.0287425	0.499108			AUR62010248	-0.908151	2.47177	0.00448364	0.115912
AUR62037689	0.40567	4.00352	0.0367807	0.536152			AUR62043048	-0.644996	4.46506	0.000651488	0.00953677			AUR62027291	0.534495	3.98925	0.0287431	0.499108			AUR62015774	-1.50617	0.559482	0.00449671	0.116183
AUR62040570	-0.471819	7.33645	0.0368314	0.536152			AUR62005955	0.500862	6.13812	0.000651592	0.00953677			AUR62031525	0.727412	2.51434	0.0287562	0.499108			AUR62030751	4.83698	-1.64991	0.00451009	0.116461
AUR62041486	0.938232	1.06679	0.0368379	0.536152			AUR62011087	-0.943819	2.00643	0.000652241	0.00954076			AUR62013439	-0.746892	3.19605	0.0287905	0.499108			AUR62043305	-0.708202	4.9473	0.00451567	0.11653
AUR62023268	0.420536	7.2998	0.0368429	0.536152			AUR62026295	-0.554329	4.69434	0.000653486	0.00955346			AUR62028726	0.670984	3.6	0.0287947	0.499108			AUR62006800	1.56558	1.09163	0.00451794	0.11653
AUR62006642	-0.707769	1.68262	0.0368495	0.536152			AUR62028461	0.54558	8.55044	0.000655938	0.00958379			AUR62024886	0.883093	2.31304	0.0288287	0.499108			AUR62018888	-1.24864	0.803029	0.00455958	0.117536
AUR62037297	-0.612589	4.02991	0.0369124	0.536452			AUR62010200	1.32156	3.65256	0.000657418	0.0095999			AUR62019532	1.05672	0.687482	0.0288414	0.499108			AUR62035018	0.601443	6.82854	0.00456444	0.117575
AUR62016031	-0.361329	7.10955	0.0369125	0.536452			AUR62028813	-1.19188	1.46114	0.000658817	0.00961479			AUR62040358	-0.908343	2.31298	0.0288467	0.499108			AUR62024463	-0.677841	7.21777	0.00456635	0.117575
AUR62028437	0.435824	5.461	0.0369367	0.536494			AUR62021299	-0.952817	2.49967	0.000662683	0.00966565			AUR62033776	-0.739919	4.10216	0.0288499	0.499108			AUR62023357	0.832874	2.7071	0.00457842	0.117818
AUR62005194	0.397445	5.82946	0.0370997	0.538388			AUR62011326	-0.694435	3.62796	0.000663493	0.00966673			AUR62005537	0.467632	5.19893	0.0288675	0.499108			AUR62031289	1.69538	0.556797	0.00458566	0.117937
AUR62039762	-0.452823	5.74783	0.0371404	0.538388			AUR62007299	-0.680301	3.99637	0.000663519	0.00966673			AUR62025094	0.855284	1.82905	0.0288872	0.499108			AUR62030635	0.660562	3.96204	0.00459913	0.118215
AUR62040459	1.02642	0.486163	0.0371454	0.538388			AUR62029852	0.492003	5.77018	0.000664442	0.00967463			AUR62004554	0.674323	2.45557	0.0289098	0.499108			AUR62015084	-1.13179	0.935465	0.00460247	0.118233
AUR62023225	0.511168	3.40625	0.0371658	0.538388			AUR62012814	-0.58843	4.56366	0.000665152	0.00967941			AUR62037033	-0.682816	3.25316	0.0289107	0.499108			AUR62027399	0.810172	4.89988	0.00460759	0.118297
AUR62001911	0.357303	5.43839	0.0372056	0.538388			AUR62035237	-0.852307	3.62632	0.000682237	0.00992235			AUR62020968	-0.926235	1.68345	0.0289425	0.49937			AUR62027624	0.796046	3.67259	0.00462116	0.118577
AUR62011941	0.478739	3.64848	0.0372264	0.538388			AUR62000528	-0.505415	5.63098	0.000683199	0.00992665			AUR62033817	1.05636	0.477282	0.0290077	0.500208			AUR62010746	0.730089	5.76695	0.00462518	0.118612
AUR62035418	-0.777413	1.68604	0.0372336	0.538388			AUR62039740	-0.715336	6.48561	0.000683315	0.00992665			AUR62028358	-1.12771	2.40386	0.0290398	0.500415			AUR62011020	1.35351	0.398316	0.00463145	0.118705
AUR62004956	0.373632	5.02239	0.03725	0.538388			AUR62027196	-0.92659	3.28464	0.000685997	0.00995991			AUR62013841	-0.742132	2.34717	0.0290687	0.500415			AUR62005428	0.864943	3.38735	0.00463686	0.118776
AUR62016191	-1.16277	0.18636	0.037302	0.538388			AUR62004815	0.667148	5.39655	0.000689797	0.0100094			AUR62010380	1.47706	0.342233	0.0290695	0.500415			AUR62019749	0.658768	6.8147	0.00465217	0.118963
AUR62029954	-0.535706	3.31866	0.037319	0.538388			AUR62000757	-0.484677	8.94968	0.000691146	0.0100232			AUR62012594	0.536884	5.56183	0.0290923	0.500521			AUR62019289	-0.696972	4.51187	0.0046533	0.118963
AUR62018513	0.367116	5.51966	0.0373344	0.538388			AUR62006050	-0.685028	3.80154	0.000691756	0.0100263			AUR62016592	0.58995	4.33691	0.0291611	0.501156			AUR62023843	1.53364	2.39362	0.00465469	0.118963
AUR62012008	0.516529	5.64305	0.0373345	0.538388			AUR62029120	-0.493593	10.0998	0.00069419	0.0100481			AUR62033243	0.973589	2.39343	0.0291625	0.501156			AUR62006385	1.74021	0.786349	0.0046548	0.118963
AUR62036444	0.76911	2.3439	0.0373622	0.538388			AUR62001607	-1.43112	0.750277	0.000694255	0.0100481			AUR62003484	1.15508	1.23773	0.0291942	0.501415			AUR62000184	1.29064	1.82736	0.00466054	0.119042
AUR62042032	-0.371691	5.18685	0.0373653	0.538388			AUR62023407	-0.492148	5.30486	0.000694446	0.0100481			AUR62008388	0.787521	2.10628	0.0292386	0.501698			AUR62020658	-0.640892	4.48581	0.00466564	0.119104
AUR62035571	0.841592	1.05145	0.0374187	0.538568			AUR62003240	-1.84515	-0.164345	0.000694844	0.0100481			AUR62044084	-0.907601	2.23443	0.0292527	0.501698			AUR62015852	-0.852788	2.44138	0.0046698	0.119142
AUR62005506	0.357844	4.87395	0.0374204	0.538568			AUR62033422	-0.501019	6.03556	0.000697876	0.0100862			AUR62037504	-0.494345	4.14366	0.0292607	0.501698			AUR62024491	1.56815	0.460495	0.00467623	0.119218
AUR62001071	0.435446	3.87924	0.0374632	0.538857			AUR62002761	-0.658498	4.01564	0.000698853	0.0100946			AUR62015970	1.0065	2.46192	0.0293414	0.502367			AUR62012658	1.16374	1.72502	0.00467807	0.119218
AUR62012737	-0.457573	4.93693	0.0374868	0.538857			AUR62024304	0.726265	3.90001	0.00070117	0.0101223			AUR62035599	-0.597917	6.35366	0.0293478	0.502367			AUR62016036	5.02895	-1.53469	0.00468689	0.119374
AUR62033855	-0.483392	4.08373	0.0375409	0.538857			AUR62039693	0.640614	4.64585	0.000702332	0.0101297			AUR62008423	0.590331	3.78815	0.0293498	0.502367			AUR62020693	-0.918109	2.1822	0.00469132	0.119419
AUR62043615	1.01513	0.487063	0.0375555	0.538857			AUR62028739	-1.16832	1.44945	0.00070281	0.0101297			AUR62037079	0.515199	4.29364	0.0293755	0.502521			AUR62000839	4.85443	-1.68881	0.00469641	0.119481
AUR62033611	-0.51087	4.573	0.0375674	0.538857			AUR62039023	0.787729	4.80738	0.00070288	0.0101297			AUR62006366	0.966386	1.52045	0.0293924	0.502524			AUR62031036	0.762049	3.24931	0.00469945	0.11949
AUR62004540	-0.727673	1.40558	0.0375684	0.538857			AUR62025310	-0.536431	10.0358	0.000705362	0.0101597			AUR62018929	0.473767	4.87269	0.029478	0.502777			AUR62005818	0.643145	4.67187	0.00471532	0.119826
AUR62034352	0.719026	1.74642	0.037635	0.539183			AUR62011946	-0.482397	6.39093	0.000706255	0.0101668			AUR62000858	0.650725	3.83741	0.0294795	0.502777			AUR62023416	5.01327	-1.53748	0.00472055	0.119891
AUR62040198	1.01134	0.548927	0.0376435	0.539183			AUR62005780	-1.07486	5.62387	0.000709357	0.0102057			AUR62027577	-0.507902	6.36785	0.0294801	0.502777			AUR62028949	1.11838	6.59835	0.0047285	0.120025
AUR62003485	0.773938	2.6578	0.0376584	0.539183			AUR62026448	-1.39715	0.525034	0.000711517	0.0102309			AUR62013172	0.77	4.10464	0.0294835	0.502777			AUR62016346	1.53658	2.42909	0.00473622	0.120152
AUR62010525	0.495062	3.50927	0.0377031	0.539183			AUR62024681	0.475126	5.96432	0.000713836	0.0102511			AUR62020532	0.513901	5.06699	0.0294906	0.502777			AUR62030892	0.614888	4.9434	0.00474845	0.120395
AUR62000699	1.17956	0.204714	0.0377146	0.539183			AUR62006381	-1.16747	2.87231	0.000714173	0.0102511			AUR62039434	-0.454704	5.20124	0.0295733	0.503503			AUR62043768	5.23646	-1.55224	0.00475883	0.120589
AUR62014690	0.448054	3.86457	0.0377191	0.539183			AUR62030716	1.21456	3.4366	0.000714415	0.0102511			AUR62010228	0.516452	7.22946	0.029582	0.503503			AUR62003432	0.750216	4.22518	0.00478271	0.121126
AUR62007547	0.87546	0.802935	0.0377445	0.539241			AUR62022724	-0.651673	4.49265	0.000714538	0.0102511			AUR62018788	-0.72717	2.81336	0.0295834	0.503503			AUR62017589	0.921487	3.462	0.00481247	0.121811
AUR62041665	0.516989	3.13485	0.0378299	0.54014			AUR62019261	-1.06978	2.71214	0.000716626	0.0102753			AUR62001840	0.693025	5.36571	0.0296404	0.504015			AUR62014613	2.98322	-1.06021	0.00482673	0.122103
AUR62015861	0.40745	5.74832	0.0378502	0.54014			AUR62027176	-0.691106	6.47494	0.000718618	0.0102923			AUR62035490	0.815583	2.4087	0.029647	0.504015			AUR62037743	-0.89381	3.29326	0.00484263	0.122436
AUR62017497	0.417408	5.0114	0.037944	0.54044			AUR62020714	-1.07813	1.6349	0.000718626	0.0102923			AUR62011836	-1.32728	0.0684858	0.0296842	0.504342			AUR62017281	0.576431	5.89206	0.00485552	0.12263
AUR62027020	-0.370165	5.86811	0.0379447	0.54044			AUR62010521	-0.560482	4.5198	0.00071922	0.010295			AUR62035564	0.523627	3.95362	0.0296997	0.504342			AUR62030278	0.778776	4.69738	0.0048558	0.12263
AUR62007259	-0.753235	1.80409	0.0379506	0.54044			AUR62017650	-0.80905	3.08466	0.000720539	0.0103081			AUR62022534	0.722359	5.67406	0.0297164	0.504342			AUR62011746	-0.693492	7.55083	0.00486497	0.122778
AUR62037811	0.347187	7.2937	0.0379568	0.54044			AUR62006565	0.695199	3.83514	0.000724382	0.0103572			AUR62018470	0.586932	5.88768	0.0297362	0.504393			AUR62036224	1.20469	2.18383	0.00486716	0.122778
AUR62027829	-0.501473	4.25342	0.0380062	0.54084			AUR62032329	-0.94032	2.3578	0.000725608	0.0103689			AUR62008532	-0.510594	7.02443	0.0298746	0.506455			AUR62004570	0.668006	6.67394	0.0048756	0.122922
AUR62034668	-0.43013	4.42978	0.0380371	0.540974			AUR62005931	2.50171	2.33743	0.00072766	0.0103924			AUR62007975	0.603035	3.70685	0.0299325	0.507151			AUR62031475	0.571197	5.04815	0.00488247	0.123026
AUR62021594	0.477902	3.30509	0.0381278	0.541959			AUR62028821	0.478946	7.34593	0.000731271	0.0104348			AUR62009836	0.960932	5.17185	0.0300059	0.507913			AUR62036944	1.68704	0.869102	0.00489735	0.123332
AUR62017475	-0.84382	0.924523	0.0381852	0.542119			AUR62032605	-1.05914	1.7922	0.000731448	0.0104348			AUR62025218	1.18111	5.71266	0.0300135	0.507913			AUR62019529	0.76708	2.69073	0.00490139	0.123364
AUR62024188	0.665873	1.83255	0.0382057	0.542119			AUR62035277	0.704888	3.60459	0.000732861	0.0104469			AUR62022678	-1.16381	0.319793	0.0300281	0.507913			AUR62038678	-0.632996	7.06899	0.00490619	0.123416
AUR62030640	-0.502118	4.4263	0.0382241	0.542119			AUR62042660	0.620352	4.39989	0.000733124	0.0104469			AUR62039952	0.699288	4.55704	0.0300922	0.508713			AUR62015320	1.35729	2.06907	0.00493818	0.124084
AUR62023548	-0.675271	2.30089	0.0382248	0.542119			AUR62027846	-0.469767	6.08245	0.000734449	0.0104599			AUR62012104	0.903006	2.63616	0.0301247	0.508802			AUR62009224	2.13794	-0.236652	0.00494006	0.124084
AUR62022044	-0.548252	4.24853	0.0382867	0.542389			AUR62032330	-1.84388	0.37342	0.000736454	0.0104826			AUR62039999	0.487345	4.82444	0.0301313	0.508802			AUR62002967	-1.1723	2.01802	0.00494235	0.124084
AUR62004558	0.627658	2.44978	0.0382868	0.542389			AUR62028611	0.510736	6.71395	0.000737218	0.0104876			AUR62041670	0.512758	4.03044	0.0302703	0.51062			AUR62005772	-0.903932	1.73185	0.00494383	0.124084
AUR62012467	0.346542	5.11909	0.0383621	0.542417			AUR62019180	-0.626808	4.79378	0.000738691	0.0104992			AUR62000301	0.705114	5.37684	0.0302822	0.51062			AUR62022858	-0.673247	9.5397	0.00497364	0.124698
AUR62006954	-0.413531	5.45946	0.0383784	0.542417			AUR62007890	0.880447	2.79508	0.000738864	0.0104992			AUR62027727	0.515905	6.21626	0.0302907	0.51062			AUR62033274	0.610814	6.70603	0.00497389	0.124698
AUR62002738	0.368292	5.36881	0.0384311	0.542417			AUR62040785	0.469515	6.25194	0.000740765	0.0105149			AUR62009123	-0.587245	3.46544	0.0303069	0.51062			AUR62022256	1.8965	0.736086	0.00498577	0.124926
AUR62015617	-0.369643	4.5142	0.0384343	0.542417			AUR62028207	0.630738	4.15309	0.000741129	0.0105149			AUR62027120	-0.493266	4.85446	0.0303769	0.51136			AUR62012624	1.18602	1.35312	0.00498979	0.124941
AUR62019615	0.359218	4.87717	0.0384495	0.542417			AUR62013475	0.617229	4.29497	0.000741212	0.0105149			AUR62004252	1.20994	0.834343	0.0303847	0.51136			AUR62025427	-1.19574	1.58095	0.00499194	0.124941
AUR62008958	-0.417046	6.01579	0.0384753	0.542417			AUR62010608	0.488966	5.7039	0.000743366	0.0105342			AUR62009670	0.564983	5.99808	0.0304191	0.511421			AUR62027824	0.582615	4.8166	0.0049995	0.125
AUR62001215	0.450362	5.06011	0.0384776	0.542417			AUR62042986	0.787557	2.98797	0.000743401	0.0105342			AUR62016396	0.543283	5.9126	0.0304223	0.511421			AUR62037885	1.04392	1.86814	0.00499988	0.125
AUR62023326	-0.348855	8.09355	0.0384785	0.542417			AUR62043876	0.513342	5.24799	0.000746729	0.0105721			AUR62031505	1.09057	1.40557	0.0304992	0.512428			AUR62008039	0.610309	6.16169	0.00501284	0.125254
AUR62013305	0.633221	2.08958	0.0384819	0.542417			AUR62016205	0.565435	5.61276	0.000747387	0.0105721			AUR62006501	0.576871	3.34461	0.0306037	0.513863			AUR62037787	-0.625068	4.39655	0.0050183	0.12532
AUR62030562	-0.786167	4.3062	0.0385635	0.543084			AUR62024321	-1.21236	4.59876	0.000747487	0.0105721			AUR62015293	0.650394	3.40164	0.0306188	0.513863			AUR62007938	1.02823	2.27399	0.00503285	0.125511
AUR62027877	0.689068	4.40647	0.0385723	0.543084			AUR62027588	1.20685	1.68542	0.000747739	0.0105721			AUR62013763	-0.813264	3.91148	0.0306763	0.514533			AUR62011031	-1.31456	0.308065	0.005033	0.125511
AUR62044632	-0.407935	4.60948	0.0386064	0.543263			AUR62011004	-0.711425	3.56588	0.000748949	0.0105833			AUR62004570	0.653402	6.67935	0.0306929	0.514533			AUR62032326	-0.630764	4.19637	0.00503433	0.125511
AUR62028306	0.58734	2.80504	0.0386863	0.544083			AUR62028079	-1.01532	3.38483	0.000749827	0.0105898			AUR62028526	-0.629118	3.71895	0.0307431	0.515089			AUR62035920	-0.911354	2.02325	0.00504534	0.125715
AUR62026689	0.341149	5.36362	0.0387149	0.544183			AUR62016072	0.631682	4.60136	0.000752428	0.0106206			AUR62001379	0.709896	2.25027	0.0308074	0.515808			AUR62000269	-0.586663	6.25804	0.00505559	0.1259
AUR62017161	-0.458776	3.36624	0.0387429	0.544274			AUR62013613	-0.481399	5.56566	0.000753332	0.0106275			AUR62037201	0.528051	3.69599	0.0308203	0.515808			AUR62020146	0.89421	5.22419	0.00507496	0.126265
AUR62043021	0.768674	1.49125	0.038787	0.544482			AUR62026852	-0.594684	6.03784	0.000755707	0.0106521			AUR62042413	1.36787	0.26512	0.0308668	0.516206			AUR62012006	3.26172	-1.42021	0.00507588	0.126265
AUR62002312	-0.370327	5.58509	0.0388304	0.544482			AUR62024332	-0.526397	5.15651	0.000755914	0.0106521			AUR62033806	0.836881	2.21011	0.0308905	0.516206			AUR62010539	-0.715735	3.04159	0.00509298	0.12662
AUR62005582	-0.549915	3.03018	0.0388355	0.544482			AUR62038083	0.513442	6.52197	0.000761651	0.0107269			AUR62026631	-0.493793	6.01664	0.0309134	0.516206			AUR62038863	1.38528	0.916292	0.0050973	0.126657
AUR62005353	0.33787	7.00403	0.0388439	0.544482			AUR62023388	-0.472375	5.71727	0.00076303	0.0107404			AUR62024290	0.721178	2.34477	0.0309267	0.516206			AUR62020167	-0.740012	7.79081	0.0051149	0.127024
AUR62031001	0.327895	7.39088	0.0389035	0.544975			AUR62027010	-0.789749	3.20465	0.000766113	0.0107778			AUR62003987	0.545852	5.81521	0.0309298	0.516206			AUR62022724	0.700866	4.15945	0.00512696	0.127192
AUR62012637	-0.575613	2.32822	0.0389399	0.544975			AUR62011717	0.650687	4.69501	0.000768026	0.0107987			AUR62000466	0.607047	3.51349	0.0309571	0.516231			AUR62007321	1.68931	0.586878	0.00512732	0.127192
AUR62018944	-0.687854	1.91926	0.0389437	0.544975			AUR62032425	0.518022	5.68789	0.000773347	0.0108519			AUR62033958	0.627389	4.1566	0.0309736	0.516231			AUR62026193	1.24171	7.07136	0.00513554	0.127325
AUR62033603	-0.541901	4.02793	0.0389822	0.545211			AUR62027111	0.523392	5.09914	0.000773375	0.0108519			AUR62020018	0.680102	3.70362	0.0309905	0.516231			AUR62008988	-1.09341	4.81752	0.005167	0.128034
AUR62039284	-0.466114	3.77279	0.0390533	0.545903			AUR62004956	0.620093	5.19883	0.000773757	0.0108519			AUR62028819	0.568635	4.12443	0.0310163	0.516231			AUR62028032	-0.750655	3.98506	0.0051715	0.128072
AUR62020376	1.0197	0.662147	0.0391174	0.546076			AUR62019004	-0.509125	6.2458	0.00077393	0.0108519			AUR62034189	-0.547579	5.69243	0.0310171	0.516231			AUR62038500	-0.591934	5.67501	0.00517427	0.128072
AUR62038947	0.465036	3.84171	0.0391293	0.546076			AUR62039813	0.594768	4.34758	0.000773944	0.0108519			AUR62005648	-0.466486	6.25978	0.0310549	0.516368			AUR62006726	0.624084	4.54395	0.00517969	0.128102
AUR62002161	-1.07934	2.67711	0.0391304	0.546076			AUR62011876	0.510125	6.41208	0.000775506	0.0108678			AUR62009574	-1.16024	5.96747	0.0310596	0.516368			AUR62041645	0.825362	3.7357	0.00518564	0.128102
AUR62014622	-0.467804	3.25901	0.0392053	0.546818			AUR62044188	2.00455	1.62275	0.000776894	0.0108812			AUR62025241	1.49202	4.80854	0.0310799	0.51642	CqGermin-7		AUR62021977	-0.680061	5.90768	0.00518767	0.128102
AUR62028927	0.888295	1.31579	0.0392536	0.54719			AUR62005146	1.14073	1.72282	0.000783079	0.0109597			AUR62040839	-0.705645	3.19762	0.0311094	0.516626			AUR62020307	1.45699	0.67924	0.00518806	0.128102
AUR62025277	0.566678	3.33171	0.0392778	0.547227			AUR62042874	-0.722563	3.37831	0.000783359	0.0109597			AUR62010155	0.720597	4.20936	0.0311735	0.517223			AUR62016883	0.811747	2.32954	0.00518975	0.128102
AUR62005623	-0.704424	1.50515	0.0393527	0.547524			AUR62042349	2.65117	0.747602	0.000784433	0.0109687			AUR62017370	-0.510518	3.89032	0.0311952	0.517223			AUR62004000	0.729219	5.91775	0.00519635	0.128194
AUR62015519	-0.445043	5.16787	0.0393792	0.547524			AUR62017877	-0.99832	2.39497	0.000785099	0.0109719			AUR62021527	-0.635297	4.24483	0.031197	0.517223			AUR62018572	-0.768146	7.29649	0.00520846	0.128253
AUR62026087	0.518867	2.76497	0.0393802	0.547524			AUR62003181	-0.465924	5.76145	0.000787455	0.010993			AUR62031202	-1.6589	-0.470779	0.0312613	0.517467			AUR62018191	-0.62389	7.02291	0.0052087	0.128253
AUR62044515	1.02951	1.74428	0.0393859	0.547524			AUR62015970	-0.951972	3.27377	0.000787512	0.010993			AUR62006182	-0.617163	3.06936	0.0313137	0.517467			AUR62023310	1.5043	0.382132	0.00521267	0.128253
AUR62026738	-0.855323	5.3524	0.0394554	0.548071			AUR62007498	-0.683971	5.75046	0.000787909	0.010993			AUR62033460	-0.846812	1.42459	0.0313277	0.517467			AUR62027929	-0.647265	6.61444	0.00521432	0.128253
AUR62027070	0.404052	4.47063	0.0395072	0.548071			AUR62034069	0.649466	4.73631	0.000794203	0.0110748			AUR62027213	-0.467578	6.62928	0.0313433	0.517467			AUR62009208	1.34572	1.51272	0.00521589	0.128253
AUR62024918	0.480622	5.06969	0.039528	0.548071			AUR62018916	0.619113	4.38722	0.0007961	0.0110951			AUR62033684	0.475834	4.96127	0.0313467	0.517467			AUR62022165	-0.625568	4.08153	0.00521594	0.128253
AUR62004097	0.364327	4.52504	0.0395574	0.548071			AUR62037729	0.505478	6.05102	0.00079832	0.0111147			AUR62041860	1.03732	1.93673	0.0313629	0.517467			AUR62033628	-0.660131	4.05344	0.00521893	0.128256
AUR62000103	0.381093	5.15025	0.0395638	0.548071			AUR62037818	0.606662	4.78684	0.000798381	0.0111147			AUR62029589	-1.05208	1.88061	0.0313746	0.517467			AUR62033037	0.737577	3.15676	0.00522542	0.128336
AUR62011071	-0.793855	1.22879	0.0395683	0.548071			AUR62015491	-0.564893	4.72888	0.000799677	0.0111266			AUR62025237	1.32195	5.99564	0.0313925	0.517467	CqGermin-6		AUR62025218	1.22433	5.72882	0.00522792	0.128336
AUR62007439	0.677764	1.49464	0.039577	0.548071			AUR62010040	-0.556323	4.88807	0.000804461	0.0111772			AUR62010003	0.63715	2.89075	0.0313976	0.517467			AUR62006130	1.32549	0.875383	0.00523498	0.128439
AUR62000706	0.518303	4.06895	0.0396305	0.548512			AUR62009231	-1.07391	2.22856	0.000804573	0.0111772			AUR62040182	0.570891	3.85098	0.0314148	0.517467			AUR62018506	0.604351	4.80611	0.00524248	0.128553
AUR62022828	-0.445724	4.49542	0.0397096	0.549305			AUR62026120	-0.517511	4.78907	0.000804628	0.0111772			AUR62043708	-1.14081	0.472347	0.031416	0.517467			AUR62001926	0.720792	3.4629	0.00525258	0.128708
AUR62024597	0.545287	2.66034	0.0398192	0.550239			AUR62030237	0.814292	3.16961	0.000807305	0.0112078			AUR62043230	0.544666	7.0406	0.0314352	0.517467			AUR62006832	-0.653477	8.27052	0.00525455	0.128708
AUR62015932	0.474778	3.11994	0.0398206	0.550239			AUR62020389	-0.796776	3.01867	0.000807718	0.0112078			AUR62038899	-0.900278	2.51491	0.0314504	0.517467			AUR62024283	-0.637156	7.54235	0.0052647	0.128771
AUR62026105	0.696097	1.6127	0.0398663	0.550463			AUR62015376	1.69866	0.962719	0.000808282	0.0112095			AUR62014919	1.04846	0.805547	0.0314584	0.517467			AUR62042859	0.896264	4.473	0.00526486	0.128771
AUR62017121	0.373135	6.84202	0.0398804	0.550463			AUR62034116	-1.19664	1.08701	0.000809632	0.0112221			AUR62012059	-1.14965	0.394624	0.0314695	0.517467			AUR62014112	-0.720883	4.6912	0.00526723	0.128771
AUR62011602	-0.43259	5.31064	0.0399171	0.550569			AUR62029352	-0.554375	5.57928	0.000815483	0.0112929			AUR62022589	0.980456	0.726344	0.0315079	0.517816			AUR62024422	2.06915	0.147813	0.00526865	0.128771
AUR62011111	-1.24707	-0.0326081	0.0399487	0.550569			AUR62007841	1.00816	2.19654	0.000815629	0.0112929			AUR62008683	-0.825804	1.7416	0.0315437	0.518121			AUR62015147	-0.826507	2.91706	0.00528973	0.129216
AUR62031228	-0.538171	4.99916	0.0399535	0.550569			AUR62003626	-0.499136	5.28839	0.000817654	0.0113147			AUR62009020	0.477618	4.67938	0.0315993	0.518753			AUR62009590	0.913423	6.6293	0.00530962	0.129628
AUR62029403	-0.946788	0.653971	0.039991	0.550787			AUR62039446	-0.552806	4.63509	0.000819292	0.0113312			AUR62027034	0.582137	4.6448	0.031724	0.520396			AUR62004558	-0.873811	2.43149	0.0053124	0.129628
AUR62043085	-0.596982	2.2875	0.0400377	0.551128			AUR62011583	-1.06747	5.00459	0.000820829	0.0113463			AUR62010524	0.45645	5.11806	0.0317601	0.520396			AUR62004411	1.42063	1.36213	0.00531712	0.129673
AUR62011555	0.408581	5.02996	0.0401328	0.552138			AUR62015611	0.63172	3.83444	0.000829856	0.0114587			AUR62034260	-1.20485	4.11787	0.0317627	0.520396			AUR62013484	0.772096	5.45439	0.00532224	0.129727
AUR62020459	-0.351026	7.05078	0.0402073	0.552861			AUR62000337	-0.594718	4.99753	0.000829862	0.0114587			AUR62037297	0.939836	3.11689	0.0318022	0.520396			AUR62039078	1.03006	3.27144	0.00533989	0.130029
AUR62007617	-0.626875	1.91021	0.0402456	0.553054			AUR62001193	-0.542123	5.45387	0.000834569	0.0115061			AUR62010578	-0.48938	8.04355	0.0318099	0.520396			AUR62025669	-0.720402	4.55027	0.00534045	0.130029
AUR62003011	-0.643447	2.23237	0.040293	0.553054			AUR62032389	0.594482	4.81137	0.000834804	0.0115061			AUR62017323	-1.19014	3.7302	0.0318221	0.520396			AUR62010296	-0.575705	5.25278	0.00534621	0.130034
AUR62002912	0.468894	3.10736	0.0403292	0.553054			AUR62033302	2.59822	0.825735	0.000834821	0.0115061			AUR62040844	-0.604722	4.80939	0.0318352	0.520396			AUR62022894	-0.941426	4.05547	0.0053477	0.130034
AUR62044496	0.836262	0.964615	0.0403306	0.553054			AUR62032616	-1.03016	2.90885	0.000835112	0.0115061			AUR62006230	-0.587106	4.26205	0.0318377	0.520396			AUR62028034	-0.606639	5.12009	0.00535078	0.130034
AUR62021348	-0.712928	4.23516	0.0403308	0.553054			AUR62030784	-0.448211	7.13031	0.000835788	0.0115092			AUR62041153	0.528625	3.96437	0.0318817	0.520832			AUR62000007	-0.858681	2.05308	0.00535226	0.130034
AUR62028006	-0.88226	4.47031	0.0404074	0.553553			AUR62003773	1.29631	1.11443	0.000836302	0.01151			AUR62010294	-0.73618	2.33756	0.0319531	0.521393			AUR62018377	0.58096	5.40866	0.00536016	0.130155
AUR62033834	0.712566	2.40183	0.0404109	0.553553			AUR62038274	0.576756	4.96062	0.00084114	0.0115703			AUR62037020	0.504279	4.18356	0.0319829	0.521393			AUR62033518	0.698549	3.70442	0.00537351	0.130342
AUR62014419	0.366054	5.00896	0.0404394	0.553643			AUR62012466	0.641247	4.16335	0.000842962	0.0115891			AUR62040226	0.618887	4.2401	0.0320212	0.521393			AUR62019822	0.875095	3.04967	0.00537368	0.130342
AUR62025388	0.580481	2.79499	0.0405034	0.553929			AUR62031152	-0.466359	9.27775	0.000844859	0.0116089			AUR62000777	0.498941	4.08792	0.0320213	0.521393			AUR62024870	1.72304	-0.415061	0.00537786	0.130373
AUR62036487	0.429422	5.95768	0.0405064	0.553929			AUR62042410	0.524131	7.44552	0.000845561	0.0116123			AUR62015214	0.47015	6.12231	0.0320265	0.521393			AUR62003504	0.58009	4.3912	0.00539602	0.130743
AUR62001175	-0.562924	3.31665	0.0405407	0.553929			AUR62022677	0.604764	4.73141	0.000848921	0.0116496			AUR62016840	0.845625	7.70593	0.0320353	0.521393			AUR62011379	-0.626022	4.46432	0.00542442	0.131343
AUR62033395	-0.737232	1.75216	0.0405515	0.553929			AUR62031396	-0.557336	7.26681	0.000849582	0.0116496			AUR62012460	0.688044	2.65271	0.0320372	0.521393			AUR62003032	-0.622351	4.85267	0.00542668	0.131343
AUR62032803	0.416598	3.89613	0.0406254	0.553929			AUR62004551	0.862278	3.00244	0.000849656	0.0116496			AUR62030853	1.47878	-0.126118	0.0320916	0.521996			AUR62021989	0.555726	7.73036	0.00543346	0.131436
AUR62006424	-0.589331	4.02013	0.0406508	0.553929			AUR62027110	0.657758	4.15829	0.000850336	0.0116526			AUR62012008	-0.527071	5.70219	0.0321433	0.522433			AUR62024202	1.80886	-0.353043	0.00544367	0.131612
AUR62020282	-1.05698	1.86521	0.0406669	0.553929			AUR62035541	-0.605103	6.48455	0.000850858	0.0116535			AUR62038295	0.461679	5.40836	0.0321532	0.522433			AUR62016721	0.55796	5.2718	0.0054642	0.132016
AUR62021940	0.482428	3.89446	0.0406846	0.553929			AUR62035849	0.528586	5.83854	0.000851413	0.0116548			AUR62025533	0.639852	3.63399	0.032193	0.522798			AUR62008870	-0.775386	6.46516	0.00546627	0.132016
AUR62005444	1.16634	0.107323	0.0406974	0.553929			AUR62006861	-0.66529	3.50634	0.000853107	0.0116717			AUR62027921	-0.477908	5.14967	0.0322723	0.523685			AUR62036291	0.611009	5.68581	0.00548511	0.1324
AUR62003043	0.400092	4.79359	0.0407113	0.553929			AUR62012511	-0.675972	7.38832	0.000854934	0.0116904			AUR62016020	1.41531	-0.575553	0.0322824	0.523685			AUR62036926	0.905995	2.75123	0.00548939	0.132432
AUR62029327	0.338544	6.00169	0.0407132	0.553929			AUR62038779	0.515237	4.91886	0.000855414	0.0116907			AUR62009902	0.447115	5.59071	0.0323594	0.524651			AUR62033517	2.16956	0.0183294	0.00549274	0.132441
AUR62002269	0.357666	5.88659	0.0407349	0.553929			AUR62031165	-0.689605	3.60681	0.000861137	0.0117621			AUR62000809	-1.14102	1.99289	0.0324179	0.525058			AUR62022824	-0.689947	6.99218	0.00549902	0.132459
AUR62002290	0.518497	3.36449	0.0407513	0.553929			AUR62011856	-0.620177	3.98243	0.000861565	0.0117621			AUR62005870	1.00858	0.774327	0.0324249	0.525058			AUR62004064	1.24296	1.40057	0.00549939	0.132459
AUR62003188	-0.363039	5.35318	0.0407671	0.553929			AUR62026883	-0.603579	4.27967	0.000862342	0.0117663			AUR62025613	-1.11226	0.784357	0.0324368	0.525058			AUR62006501	0.673036	3.38979	0.00550831	0.132602
AUR62035609	-0.99138	0.382817	0.0407994	0.55407			AUR62026087	0.814156	2.98723	0.000862865	0.0117671			AUR62029203	-0.451593	4.93937	0.0324908	0.525649			AUR62007511	0.759149	3.71074	0.00551592	0.132714
AUR62005624	-0.580228	2.1446	0.0408455	0.55422			AUR62021120	0.517062	4.79618	0.000863523	0.0117698			AUR62018526	-0.553513	5.71307	0.0325516	0.525977			AUR62043146	-0.698217	3.12713	0.00552779	0.132902
AUR62040303	-0.402425	5.15896	0.0408597	0.55422			AUR62019064	0.506473	5.17819	0.000864007	0.0117701			AUR62010023	0.802439	4.35926	0.0325523	0.525977			AUR62017365	1.67388	-0.0112111	0.00552969	0.132902
AUR62031745	0.428378	6.04266	0.0408763	0.55422			AUR62033906	1.51427	4.24778	0.000865417	0.0117823			AUR62007646	0.80785	2.80305	0.0325635	0.525977			AUR62010631	1.89798	0.259152	0.00554717	0.133251
AUR62022684	0.358175	4.5853	0.0409649	0.554938			AUR62023084	0.612429	4.25635	0.000865834	0.0117823			AUR62035946	-0.776868	3.47335	0.0325966	0.526165			AUR62035571	-1.10124	0.775204	0.00555274	0.133313
AUR62003911	-0.34804	5.33282	0.0409925	0.554938			AUR62024874	-0.457205	8.94654	0.000867684	0.0118012			AUR62002314	-0.522386	7.31617	0.0326101	0.526165			AUR62043881	0.82483	3.09042	0.00556638	0.133569
AUR62031965	-0.699784	2.74249	0.0410244	0.554938			AUR62021276	-0.947572	2.96899	0.000870536	0.0118336			AUR62033347	-1.06032	0.614366	0.0326823	0.527048			AUR62033486	-1.79032	-0.475712	0.00557345	0.133608
AUR62007871	-0.611704	1.93971	0.0410414	0.554938			AUR62043879	-0.592398	4.24766	0.00087206	0.011848			AUR62010939	-0.990256	3.23105	0.0327351	0.527616			AUR62032916	0.7113	4.38917	0.00557398	0.133608
AUR62006792	0.801456	0.948188	0.0410671	0.554938			AUR62014054	0.812503	2.77418	0.000876306	0.0118993			AUR62012076	1.12695	0.513294	0.0327996	0.528374			AUR62029518	0.831487	4.05959	0.0055835	0.133701
AUR62019631	-0.68425	1.8951	0.0410786	0.554938			AUR62022532	0.480774	5.91873	0.000877503	0.0119092			AUR62013297	-0.556689	4.64176	0.0328513	0.528923			AUR62029164	0.871755	5.97736	0.00558383	0.133701
AUR62016158	-0.358794	4.68928	0.0410996	0.554938			AUR62037839	-0.477056	8.437	0.000879746	0.0119311			AUR62002251	-0.695743	2.35884	0.032889	0.529247			AUR62018213	0.691259	4.98488	0.0055977	0.133962
AUR62021280	0.509513	3.76854	0.0411482	0.554938			AUR62039041	0.526874	4.83632	0.00088006	0.0119311			AUR62017473	0.71592	4.13527	0.0329388	0.529307			AUR62023352	-0.586867	4.22733	0.00560571	0.134078
AUR62003177	0.79112	1.58584	0.0411542	0.554938			AUR62035807	0.742862	3.86836	0.000883058	0.0119654			AUR62044451	-1.25775	0.198811	0.0329516	0.529307			AUR62036202	4.88297	-1.68591	0.00560856	0.134078
AUR62024652	0.329074	6.74032	0.0411615	0.554938			AUR62018949	0.504589	5.72705	0.000884102	0.0119731			AUR62042800	0.571574	5.57307	0.032996	0.529307			AUR62032150	-0.717027	4.33644	0.00561883	0.134231
AUR62003174	0.365667	5.44995	0.0411707	0.554938			AUR62035322	-0.473456	5.93893	0.000890349	0.0120458			AUR62040065	-0.896621	2.47912	0.0330018	0.529307			AUR62035158	0.81951	3.61877	0.00562092	0.134231
AUR62014545	-0.345342	6.13743	0.0412255	0.55538			AUR62033065	-0.624792	4.47622	0.000890418	0.0120458			AUR62012345	1.08612	1.0336	0.0330074	0.529307			AUR62020632	0.803551	2.44097	0.00564075	0.134559
AUR62026789	-0.331114	6.4474	0.04136	0.556894			AUR62031871	-0.518944	7.98747	0.000893229	0.0120774			AUR62021318	-0.909772	5.68341	0.0330264	0.529307			AUR62005088	2.82504	-1.17362	0.00564385	0.134559
AUR62003741	0.342426	6.31463	0.0413871	0.556963			AUR62006626	-1.75248	0.154601	0.000895153	0.012097			AUR62042085	-0.510888	4.91849	0.0330322	0.529307			AUR62007358	0.592247	7.52342	0.00564487	0.134559
AUR62015466	-0.451067	6.3765	0.0414737	0.557199			AUR62017058	0.691219	4.51055	0.000897262	0.012119			AUR62023489	-0.933864	3.61133	0.0330333	0.529307			AUR62031041	0.799064	3.72811	0.00564929	0.134559
AUR62011119	0.432128	5.96694	0.0414952	0.557199			AUR62033645	0.443793	8.14551	0.000898454	0.0121261			AUR62004178	1.17104	6.7237	0.0330602	0.529455			AUR62012532	1.0419	2.21727	0.00564971	0.134559
AUR62033269	0.580332	2.25527	0.0415207	0.557199			AUR62007739	1.09406	1.65261	0.000899106	0.0121261			AUR62000614	-1.16623	0.321381	0.0331326	0.530136			AUR62026284	0.798359	5.0413	0.00567942	0.135195
AUR62029151	-0.651867	2.95803	0.0415546	0.557199			AUR62010168	-0.632113	4.11017	0.000899576	0.0121261			AUR62031896	0.810288	1.43498	0.0331491	0.530136			AUR62021845	0.621037	4.85225	0.00568406	0.135234
AUR62015931	0.475254	3.20687	0.041595	0.557199			AUR62014842	1.05484	2.09374	0.000899759	0.0121261			AUR62012229	0.458062	4.85433	0.0331582	0.530136			AUR62020433	-1.14347	0.834383	0.00569127	0.135319
AUR62000085	-0.969832	0.556998	0.0416293	0.557199			AUR62023759	0.68881	3.46944	0.000900175	0.0121261			AUR62010064	1.2622	0.166701	0.0331731	0.530136			AUR62040421	0.738981	2.90908	0.0056937	0.135319
AUR62013899	0.895078	0.818449	0.0416381	0.557199			AUR62029901	1.44763	1.07676	0.000905334	0.0121891			AUR62010024	0.836764	1.14358	0.0331943	0.530194			AUR62025625	0.542066	4.8919	0.00571151	0.13567
AUR62000463	-0.563867	10.9846	0.0416759	0.557199			AUR62023891	0.469245	5.93477	0.000907335	0.0122096			AUR62019798	0.781235	2.30943	0.0332169	0.530272			AUR62000951	-0.658988	4.03855	0.00571909	0.135778
AUR62005231	-0.883517	0.906679	0.0416792	0.557199			AUR62037846	-0.485044	5.99943	0.000908161	0.0122142			AUR62005188	-0.677356	3.25936	0.0332632	0.530731			AUR62001060	0.814137	2.65581	0.00572851	0.13593
AUR62029461	0.403961	5.24126	0.0416965	0.557199			AUR62011998	-0.503393	6.04466	0.000909296	0.012223			AUR62027052	-0.681801	4.78871	0.0332902	0.53086			AUR62035602	-1.16406	0.722692	0.00573204	0.135942
AUR62032700	-1.23695	0.0582995	0.0417492	0.557199			AUR62009284	-0.913964	4.36819	0.000910099	0.0122273			AUR62006119	-1.14978	0.190399	0.0333066	0.53086			AUR62003393	0.764133	2.8917	0.00574369	0.136111
AUR62024863	0.433754	5.7741	0.0417518	0.557199			AUR62023610	-0.696636	4.57007	0.000910644	0.0122282			AUR62005861	0.768841	1.55618	0.033325	0.530873			AUR62007970	0.965722	2.26317	0.00574524	0.136111
AUR62039241	-1.3034	1.51229	0.0417528	0.557199			AUR62017506	-0.743268	3.40217	0.000911184	0.0122289			AUR62019341	0.518819	4.93243	0.0333907	0.531637			AUR62014671	1.24835	0.846088	0.00574871	0.136121
AUR62040289	0.686213	1.70815	0.0417655	0.557199			AUR62021003	0.931867	3.12269	0.000912494	0.0122401			AUR62010461	-0.603465	8.11692	0.0334376	0.532104			AUR62038172	-0.581918	4.00463	0.00579438	0.13713
AUR62023378	-1.04563	0.475364	0.0417708	0.557199			AUR62026105	1.07494	1.89248	0.000913829	0.0122515			AUR62031792	0.811063	3.15754	0.0335039	0.532772			AUR62038706	-0.914695	2.53253	0.00579924	0.137172
AUR62000093	-0.56944	2.78162	0.0418185	0.557199			AUR62037670	0.507357	6.8372	0.000914892	0.0122593			AUR62041226	0.573607	7.6224	0.033548	0.532772			AUR62027395	1.08174	3.05043	0.00580841	0.137316
AUR62039152	-0.822715	1.14304	0.041825	0.557199			AUR62036592	0.720276	4.06799	0.000919323	0.0123121			AUR62040570	0.603914	7.90092	0.0335561	0.532772			AUR62002648	0.575397	4.74403	0.00581384	0.137372
AUR62031673	0.584199	2.46312	0.0418668	0.557199			AUR62001865	0.54561	4.99075	0.00092029	0.0123186			AUR62026710	0.539913	5.74272	0.0335662	0.532772			AUR62010824	1.11694	4.35258	0.00582896	0.137624
AUR62035262	-0.353114	8.97102	0.0418738	0.557199			AUR62013332	-0.987952	6.20951	0.000922699	0.0123443			AUR62037052	-1.06439	3.66342	0.0335681	0.532772			AUR62016189	1.09449	2.62085	0.00583066	0.137624
AUR62007748	0.456538	3.24827	0.0418879	0.557199			AUR62023428	0.565954	4.78589	0.000925498	0.0123752			AUR62003673	1.17118	1.15926	0.0335931	0.532888			AUR62036049	-0.596702	4.72364	0.00583935	0.137757
AUR62016073	0.341379	6.74515	0.0419322	0.557199			AUR62013874	0.525853	6.04364	0.000930147	0.0124309			AUR62024766	0.516267	6.94021	0.0336419	0.533003			AUR62040431	0.630483	4.40605	0.0058478	0.137884
AUR62028286	-0.337552	5.43528	0.0419351	0.557199			AUR62006202	-0.521639	4.68283	0.000930809	0.0124332			AUR62035792	0.596286	3.09138	0.0336569	0.533003			AUR62030018	3.29282	-1.44742	0.00585159	0.1379
AUR62033396	0.491545	3.95119	0.0419487	0.557199			AUR62021680	0.461522	6.0775	0.000936153	0.012498			AUR62008205	0.913105	1.61377	0.0336651	0.533003			AUR62030271	1.18241	1.14046	0.00587746	0.138437
AUR62030569	0.380408	4.53137	0.0419621	0.557199			AUR62005498	-0.491788	5.74966	0.000936808	0.0125001			AUR62017634	1.39696	-0.280705	0.0336712	0.533003			AUR62011507	-0.658129	3.31159	0.0058809	0.138445
AUR62010796	0.722426	1.9762	0.0419696	0.557199			AUR62034195	0.921822	2.62208	0.00093859	0.0125111			AUR62007084	-0.570207	4.33526	0.0337062	0.533172			AUR62026107	0.686526	6.58778	0.00589918	0.138803
AUR62032784	-0.351132	5.70018	0.0419879	0.557199			AUR62025455	0.954638	2.30778	0.000938619	0.0125111			AUR62025242	1.2103	6.3001	0.0337458	0.533172	CqGermin-10		AUR62016659	0.681112	4.20187	0.00590683	0.13891
AUR62006731	-0.459701	3.19463	0.0420087	0.557199			AUR62017123	-2.02027	0.75249	0.000939739	0.0125195			AUR62004620	0.481483	4.9975	0.0337489	0.533172			AUR62030515	-0.639527	8.71674	0.00591141	0.138945
AUR62013835	0.722715	2.4823	0.042022	0.557199			AUR62017629	-1.03149	1.54731	0.000941035	0.0125302			AUR62020307	1.17779	0.497102	0.0337527	0.533172			AUR62036176	0.685332	4.44069	0.00591831	0.139034
AUR62033222	0.898906	0.912726	0.0420534	0.557323			AUR62009077	1.16817	1.45902	0.000947284	0.0126031			AUR62041246	0.464927	6.08063	0.0337796	0.533318			AUR62026033	-0.700275	6.20992	0.0059247	0.139111
AUR62003144	-1.47929	-0.37009	0.0420997	0.557535			AUR62040868	0.720137	3.66675	0.000947502	0.0126031			AUR62038740	0.618091	3.28189	0.0338873	0.534737			AUR62001990	0.886109	2.40806	0.00593308	0.139127
AUR62021471	0.45382	3.71437	0.0421138	0.557535			AUR62028698	0.523766	6.34745	0.000949735	0.0126234			AUR62042100	1.24016	0.39812	0.0339252	0.534852			AUR62017066	0.586803	6.82211	0.00593372	0.139127
AUR62026297	0.366771	4.84357	0.0421356	0.557535			AUR62026932	-0.570996	4.53042	0.000950024	0.0126234			AUR62034448	0.701156	2.62858	0.0339301	0.534852			AUR62025902	-2.18722	-0.865581	0.00593471	0.139127
AUR62034866	-0.92698	0.532347	0.0421806	0.557765			AUR62002257	-0.754157	3.25817	0.000951411	0.0126352			AUR62018740	0.82238	2.64313	0.034028	0.535478			AUR62001245	0.756429	8.3395	0.00595762	0.139591
AUR62032166	-0.564116	2.43155	0.0422119	0.557765			AUR62007580	-0.584002	5.87096	0.000955658	0.012685			AUR62038076	0.563493	3.90497	0.0340359	0.535478			AUR62038994	0.795846	3.30887	0.00596507	0.139672
AUR62011730	-0.532142	8.57714	0.0422558	0.557765			AUR62033070	0.706424	3.45402	0.000959098	0.0127182			AUR62042289	-0.440422	5.32536	0.0340377	0.535478			AUR62041404	3.39664	-0.928036	0.00596964	0.139672
AUR62029891	-0.37818	5.34187	0.0422589	0.557765			AUR62034367	0.509439	6.31483	0.000959166	0.0127182			AUR62012582	0.79124	2.36842	0.0340454	0.535478			AUR62001395	2.83804	0.277118	0.00597044	0.139672
AUR62029333	0.978436	0.756247	0.0422768	0.557765			AUR62020459	-0.468078	7.02806	0.000959671	0.0127183			AUR62010381	0.501797	4.45468	0.0340588	0.535478			AUR62029468	0.683286	3.40829	0.00597733	0.13976
[truncated: 4,314 more rows]
